# Supplementary material for: Alternative and efficient one-pot three-component synthesis of substituted 2-aryl-4-styrylquinazolines/4-styrylquinazolines from synthetically available 1-(2-aminophenyl)-3-arylprop-2-en-1-ones: characterization and evaluation of their antiproliferative activities
Source: RSC Adv. 2024 Jul 2;14(29):20951–65. doi: 10.1039/d4ra03702b (PMC11218040; doi:10.1039/d4ra03702b)
Supplement: RA-014-D4RA03702B-s002 [file RA-014-D4RA03702B-s002.cif]

# Electronic Supplementary Material (ESI) for RSC Advances.
# This journal is © The Royal Society of Chemistry 2024

####################################################################### 
# 
# This file contains crystal structure data downloaded from the 
# Cambridge Structural Database (CSD) hosted by the Cambridge 
# Crystallographic Data Centre (CCDC).
# 
# Full information about CCDC data access policies and citation 
# guidelines are available at http://www.ccdc.cam.ac.uk/access/V1 
# 
# Audit and citation data items may have been added by the CCDC. 
# Please retain this information to preserve the provenance of 
# this file and to allow appropriate attribution of the data. 
# 
#######################################################################

data_mo_dr78f1_0m
_database_code_depnum_ccdc_archive 'CCDC 2349436'
loop_
_audit_author_name
_audit_author_address
'Cobo Justo'
;Universidad de Jaen
Spain
;
_audit_update_record             
;
2024-04-18 deposited with the CCDC.	2024-06-17 downloaded from the CCDC.
;

_audit_creation_date             2024-04-18T18:27:36-00:00
_audit_creation_method           'WinGX routine CIF_UPDATE'

#----------------------------------------------------------------------------#
#                   CHEMICAL INFORMATION                                     #
#----------------------------------------------------------------------------#

_chemical_name_systematic        
(E)-4-Styryl-2-(4-(trifluoromethyl)phenyl)quinazoline
_chemical_name_common            ' '
_chemical_formula_structural     C23H15F3N2
_chemical_formula_iupac          ' '
_chemical_formula_moiety         C23H15F3N2
_chemical_formula_analytical     ' '
_chemical_formula_sum            'C23 H15 F3 N2'
_chemical_formula_weight         376.37
_chemical_melting_point          414.0(10)
_chemical_compound_source        'synthesized by authors'
_chemical_absolute_configuration syn

#----------------------------------------------------------------------------#
#                   UNIT CELL INFORMATION                                    #
#----------------------------------------------------------------------------#

_symmetry_cell_setting           orthorhombic
_symmetry_space_group_name_H-M   'P 21 21 21'
_symmetry_space_group_name_Hall  'P 2ac 2ab'
_symmetry_Int_Tables_number      19
loop_
_symmetry_equiv_pos_as_xyz
'x, y, z'
'x+1/2, -y+1/2, -z'
'-x, y+1/2, -z+1/2'
'-x+1/2, -y, z+1/2'

_cell_length_a                   5.0188(6)
_cell_length_b                   13.9106(15)
_cell_length_c                   25.986(3)
_cell_angle_alpha                90
_cell_angle_beta                 90
_cell_angle_gamma                90
_cell_volume                     1814.2(4)
_cell_formula_units_Z            4
_cell_measurement_temperature    100(2)
_cell_measurement_reflns_used    257
_cell_measurement_theta_min      2.70(10)
_cell_measurement_theta_max      28.00(10)
_cell_measurement_wavelength     0.71073

#----------------------------------------------------------------------------#
#                   CRYSTAL INFORMATION                                      #
#----------------------------------------------------------------------------#

_exptl_crystal_description       needle
_exptl_crystal_colour            colorless
_exptl_crystal_size_max          0.32
_exptl_crystal_size_mid          0.05
_exptl_crystal_size_min          0.041
_exptl_crystal_density_meas      0
_exptl_crystal_density_diffrn    1.378
_exptl_crystal_F_000             776
_exptl_crystal_recrystallization_method 
' slow evaporation from n-heptane-ethyl acetate (8:1) solution'

#----------------------------------------------------------------------------#
#                   ABSORPTION CORRECTION                                    #
#----------------------------------------------------------------------------#

_exptl_absorpt_coefficient_mu    0.103
_exptl_absorpt_correction_type   Multi--Scan
_exptl_absorpt_process_details   
;
SADABS--2016/2 -- Bruker AXS area detector scaling and absorption correction
;
_exptl_absorpt_correction_T_min  0.4180(10)
_exptl_absorpt_correction_T_max  0.7460(10)
_exptl_transmission_factor_max   0.4180(10)
_exptl_transmission_factor_min   0.7460(10)
_shelx_estimated_absorpt_T_min   0.968
_shelx_estimated_absorpt_T_max   0.996

#----------------------------------------------------------------------------#
#                   DATA COLLECTION                                          #
#----------------------------------------------------------------------------#

_diffrn_source_type              
'INCOATEC high brilliance microfocus sealed tube'
_diffrn_ambient_temperature      100(2)
_diffrn_radiation_wavelength     0.71073
_diffrn_radiation_type           MoK\a
_diffrn_radiation_monochromator  'multilayer mirror'
_diffrn_detector_type            'Bruker D8 VENTURE PHOTON-II'
_diffrn_measurement_device_type  'Bruker D8 VENTURE PHOTON-II'
_diffrn_measurement_method       '\f and \w scans'
_diffrn_reflns_av_R_equivalents  0.0958
_diffrn_reflns_av_unetI/netI     0.0856
_diffrn_reflns_number            15905
_diffrn_reflns_limit_h_min       -6
_diffrn_reflns_limit_h_max       6
_diffrn_reflns_limit_k_min       -18
_diffrn_reflns_limit_k_max       18
_diffrn_reflns_limit_l_min       -32
_diffrn_reflns_limit_l_max       33
_diffrn_reflns_theta_min         2.145
_diffrn_reflns_theta_max         27.496
_diffrn_reflns_theta_full        27.496
_diffrn_measured_fraction_theta_full 0.999
_diffrn_measured_fraction_theta_max 0.999
_diffrn_reflns_Laue_measured_fraction_full 0.999
_diffrn_reflns_Laue_measured_fraction_max 0.999
_diffrn_reflns_point_group_measured_fraction_full 0.99
_diffrn_reflns_point_group_measured_fraction_max 0.99
_reflns_Friedel_fraction_full    0.977
_reflns_Friedel_fraction_max     0.977
_reflns_Friedel_coverage         0.691
_reflns_number_total             4131
_reflns_number_gt                3355
_reflns_threshold_expression     'I > 2\s(I)'
_diffrn_reflns_reduction_process 'SAINT V8.40B (Bruker AXS Inc., 2019)'

#----------------------------------------------------------------------------#
#                   COMPUTER PROGRAMS USED                                   #
#----------------------------------------------------------------------------#

_computing_data_collection       'SAINT V8.40B (Bruker AXS Inc., 2019)'
_computing_cell_refinement       'SAINT V8.40B (Bruker AXS Inc., 2019)'
_computing_data_reduction        'SAINT V8.40B (Bruker AXS Inc., 2019)'
_computing_structure_solution    'SHELXT 2018/2 (Sheldrick, 2018)'
_computing_structure_refinement  'SHELXL-2018/3 (Sheldrick, 2018)'
_computing_molecular_graphics    'Mercury 2.3'
_computing_publication_material  'Mercury 2.3'

#----------------------------------------------------------------------------#
#                   STRUCTURE SOLUTION                                       #
#----------------------------------------------------------------------------#

_atom_sites_solution_primary     'SHELXT--2014/5 (Sheldrick, 2014)'
_atom_sites_solution_secondary   'SHELXL--2019/1 (Sheldrick, 2019)'
_atom_sites_solution_hydrogens   geom

#----------------------------------------------------------------------------#
#                   REFINEMENT INFORMATION                                   #
#----------------------------------------------------------------------------#

_shelx_SHELXL_version_number     2018/3
_refine_ls_structure_factor_coef Fsqd
_refine_ls_matrix_type           full
_refine_ls_weighting_scheme      calc
_refine_ls_weighting_details     
'w=1/[\s^2^(Fo^2^)+(0.0603P)^2^+2.0297P] where P=(Fo^2^+2Fc^2^)/3'
_refine_ls_hydrogen_treatment    constr
_refine_ls_extinction_method     none
_refine_ls_extinction_expression .
_refine_ls_extinction_coef       0
_refine_ls_number_reflns         4131
_refine_ls_number_parameters     253
_refine_ls_number_restraints     0
_refine_ls_number_constraints    0
_refine_ls_R_factor_all          0.1055
_refine_ls_R_factor_gt           0.0865
_refine_ls_wR_factor_ref         0.1951
_refine_ls_wR_factor_gt          0.1869
_refine_ls_goodness_of_fit_ref   1.189
_refine_ls_restrained_S_all      1.189
_refine_ls_shift/su_max          0
_refine_ls_shift/su_mean         0
_refine_ls_abs_structure_Flack   0.2(8)
_refine_diff_density_max         0.413
_refine_diff_density_min         -0.432
_refine_diff_density_rms         0.088

#----------------------------------------------------------------------------#
#                   CONSTRAINTS AND RESTRAINTS                               #
#----------------------------------------------------------------------------#


#----------------------------------------------------------------------------#
#                   ATOMIC TYPES, COORDINATES AND THERMAL PARAMETERS         #
#----------------------------------------------------------------------------#

loop_
_atom_type_symbol
_atom_type_description
_atom_type_scat_dispersion_real
_atom_type_scat_dispersion_imag
_atom_type_scat_source
C C 0.0033 0.0016 'International Tables Vol C Tables 4.2.6.8 and 6.1.1.4'
H H 0 0 'International Tables Vol C Tables 4.2.6.8 and 6.1.1.4'
N N 0.0061 0.0033 'International Tables Vol C Tables 4.2.6.8 and 6.1.1.4'
F F 0.0171 0.0103 'International Tables Vol C Tables 4.2.6.8 and 6.1.1.4'

loop_
_atom_site_label
_atom_site_type_symbol
_atom_site_fract_x
_atom_site_fract_y
_atom_site_fract_z
_atom_site_U_iso_or_equiv
_atom_site_adp_type
_atom_site_occupancy
_atom_site_site_symmetry_order
_atom_site_calc_flag
_atom_site_refinement_flags_posn
_atom_site_refinement_flags_adp
_atom_site_refinement_flags_occupancy
_atom_site_disorder_assembly
_atom_site_disorder_group
F242 F 0.0102(9) 0.3998(3) 0.25720(13) 0.0479(11) Uani 1 1 d . . . . .
F241 F 0.0466(9) 0.5498(3) 0.24235(13) 0.0525(12) Uani 1 1 d . . . . .
F243 F -0.3384(8) 0.4891(3) 0.25519(12) 0.0449(10) Uani 1 1 d . . . . .
N3 N 0.2170(9) 0.5106(3) 0.51297(15) 0.0177(9) Uani 1 1 d . . . . .
N1 N -0.1290(10) 0.6295(3) 0.50805(15) 0.0201(10) Uani 1 1 d . . . . .
C424 C 1.2155(12) 0.2363(4) 0.6372(2) 0.0273(12) Uani 1 1 d . . . . .
H424 H 1.353425 0.19936 0.65262 0.033 Uiso 1 1 calc R U . . .
C423 C 1.0826(12) 0.3052(4) 0.6659(2) 0.0258(12) Uani 1 1 d . . . . .
H423 H 1.129306 0.315207 0.70095 0.031 Uiso 1 1 calc R U . . .
C422 C 0.8807(12) 0.3600(4) 0.6436(2) 0.0250(12) Uani 1 1 d . . . . .
H422 H 0.789552 0.406659 0.663705 0.03 Uiso 1 1 calc R U . . .
C421 C 0.8115(10) 0.3469(3) 0.59217(19) 0.0175(10) Uani 1 1 d . . . . .
C42 C 0.6057(11) 0.4039(4) 0.56693(18) 0.0194(10) Uani 1 1 d . . . . .
H42 H 0.571201 0.39076 0.531673 0.023 Uiso 1 1 calc R U . . .
C41 C 0.4613(10) 0.4731(3) 0.58931(18) 0.0173(10) Uani 1 1 d . . . . .
H41 H 0.495671 0.487816 0.62439 0.021 Uiso 1 1 calc R U . . .
C4 C 0.2519(11) 0.5277(3) 0.56243(18) 0.0190(11) Uani 1 1 d . . . . .
C2 C 0.0263(10) 0.5622(3) 0.48808(18) 0.0176(10) Uani 1 1 d . . . . .
C21 C -0.0036(10) 0.5414(3) 0.43216(18) 0.0163(10) Uani 1 1 d . . . . .
C22 C -0.2096(11) 0.5844(3) 0.40427(19) 0.0195(11) Uani 1 1 d . . . . .
H22 H -0.331147 0.626234 0.421099 0.023 Uiso 1 1 calc R U . . .
C23 C -0.2371(11) 0.5660(4) 0.3520(2) 0.0219(11) Uani 1 1 d . . . . .
H23 H -0.376668 0.595599 0.333026 0.026 Uiso 1 1 calc R U . . .
C24 C -0.0606(11) 0.5046(4) 0.32759(18) 0.0224(11) Uani 1 1 d . . . . .
C241 C -0.0855(13) 0.4866(4) 0.2714(2) 0.0289(12) Uani 1 1 d . . . . .
C4A C 0.0923(11) 0.5977(3) 0.58937(18) 0.0197(10) Uani 1 1 d . . . . .
C5 C 0.1112(12) 0.6181(3) 0.64231(19) 0.0222(11) Uani 1 1 d . . . . .
H5 H 0.238125 0.585109 0.662879 0.027 Uiso 1 1 calc R U . . .
C6 C -0.0513(12) 0.6848(4) 0.6641(2) 0.0227(11) Uani 1 1 d . . . . .
H6 H -0.036426 0.698326 0.699858 0.027 Uiso 1 1 calc R U . . .
C7 C -0.2426(12) 0.7342(3) 0.6341(2) 0.0243(12) Uani 1 1 d . . . . .
H7 H -0.356192 0.780196 0.649857 0.029 Uiso 1 1 calc R U . . .
C8 C -0.2652(11) 0.7165(3) 0.5827(2) 0.0217(11) Uani 1 1 d . . . . .
H8 H -0.392603 0.750514 0.562782 0.026 Uiso 1 1 calc R U . . .
C8A C -0.0973(12) 0.6466(3) 0.55898(19) 0.0191(11) Uani 1 1 d . . . . .
C425 C 1.1486(12) 0.2212(4) 0.5869(2) 0.0276(12) Uani 1 1 d . . . . .
H425 H 1.239467 0.173546 0.567424 0.033 Uiso 1 1 calc R U . . .
C426 C 0.9465(11) 0.2759(4) 0.5637(2) 0.0210(11) Uani 1 1 d . . . . .
H426 H 0.900519 0.264884 0.52876 0.025 Uiso 1 1 calc R U . . .
C26 C 0.1726(11) 0.4798(3) 0.40714(19) 0.0206(11) Uani 1 1 d . . . . .
H26 H 0.312408 0.450015 0.425949 0.025 Uiso 1 1 calc R U . . .
C25 C 0.1453(11) 0.4616(4) 0.35508(19) 0.0228(11) Uani 1 1 d . . . . .
H25 H 0.26686 0.419927 0.338133 0.027 Uiso 1 1 calc R U . . .

loop_
_atom_site_aniso_label
_atom_site_aniso_U_11
_atom_site_aniso_U_22
_atom_site_aniso_U_33
_atom_site_aniso_U_23
_atom_site_aniso_U_13
_atom_site_aniso_U_12
F242 0.071(3) 0.042(2) 0.0309(18) -0.0102(16) -0.0019(18) 0.009(2)
F241 0.071(3) 0.058(2) 0.0288(18) 0.0183(17) -0.0026(19) -0.026(2)
F243 0.038(2) 0.067(3) 0.0300(18) -0.0085(18) -0.0095(15) -0.005(2)
N3 0.023(2) 0.0104(17) 0.0199(19) 0.0022(15) 0.0001(17) -0.0009(19)
N1 0.027(3) 0.0073(17) 0.026(2) 0.0024(16) -0.0014(19) 0.0006(19)
C424 0.024(3) 0.013(2) 0.044(3) 0.008(2) -0.003(3) 0.000(2)
C423 0.028(3) 0.020(3) 0.029(3) 0.008(2) -0.006(3) 0.002(2)
C422 0.033(3) 0.015(2) 0.027(3) -0.002(2) 0.002(2) 0.003(2)
C421 0.017(2) 0.0105(19) 0.025(2) 0.0022(19) 0.000(2) -0.003(2)
C42 0.024(3) 0.016(2) 0.019(2) 0.0007(19) 0.002(2) 0.001(2)
C41 0.018(2) 0.015(2) 0.019(2) -0.0007(18) 0.0004(19) -0.002(2)
C4 0.028(3) 0.0064(19) 0.022(2) 0.0019(17) 0.002(2) -0.008(2)
C2 0.020(3) 0.010(2) 0.023(2) 0.0011(18) -0.001(2) -0.006(2)
C21 0.021(3) 0.0086(19) 0.019(2) 0.0019(17) -0.0004(19) -0.007(2)
C22 0.022(3) 0.009(2) 0.028(3) 0.0003(19) -0.004(2) -0.002(2)
C23 0.020(3) 0.015(2) 0.031(3) 0.007(2) -0.007(2) -0.004(2)
C24 0.028(3) 0.015(2) 0.024(3) 0.0032(19) -0.004(2) -0.011(2)
C241 0.034(3) 0.030(3) 0.023(3) 0.002(2) -0.003(2) -0.003(3)
C4A 0.026(3) 0.011(2) 0.023(2) 0.0013(18) 0.001(2) -0.001(2)
C5 0.027(3) 0.013(2) 0.027(3) 0.0037(19) 0.000(2) 0.003(2)
C6 0.031(3) 0.014(2) 0.023(2) -0.0003(19) 0.002(2) 0.001(2)
C7 0.029(3) 0.012(2) 0.032(3) -0.001(2) 0.009(2) 0.004(2)
C8 0.020(3) 0.011(2) 0.034(3) 0.004(2) 0.000(2) 0.007(2)
C8A 0.024(3) 0.0058(19) 0.027(3) 0.0022(18) 0.003(2) -0.003(2)
C425 0.028(3) 0.010(2) 0.045(3) -0.001(2) 0.003(3) 0.003(2)
C426 0.019(3) 0.015(2) 0.029(2) -0.004(2) -0.001(2) 0.000(2)
C26 0.024(3) 0.014(2) 0.024(2) 0.0027(19) -0.005(2) -0.002(2)
C25 0.027(3) 0.016(2) 0.026(2) -0.001(2) 0.003(2) -0.003(2)


#----------------------------------------------------------------------------#
#                   MOLECULAR GEOMETRY                                       #
#----------------------------------------------------------------------------#

_geom_special_details            
;
 All esds (except the esd in the dihedral angle between two l.s. planes)
 are estimated using the full covariance matrix.  The cell esds are taken
 into account individually in the estimation of esds in distances, angles
 and torsion angles; correlations between esds in cell parameters are only
 used when they are defined by crystal symmetry.  An approximate (isotropic)
 treatment of cell esds is used for estimating esds involving l.s. planes.
;
loop_
_geom_bond_atom_site_label_1
_geom_bond_atom_site_label_2
_geom_bond_distance
_geom_bond_site_symmetry_2
_geom_bond_publ_flag
F242 C241 1.352(7) . ?
F241 C241 1.335(7) . ?
F243 C241 1.338(7) . ?
N3 C4 1.319(6) . ?
N3 C2 1.359(6) . ?
N1 C2 1.324(7) . ?
N1 C8A 1.354(6) . ?
C424 C425 1.368(8) . ?
C424 C423 1.386(8) . ?
C424 H424 0.95 . ?
C423 C422 1.394(8) . ?
C423 H423 0.95 . ?
C422 C421 1.394(7) . ?
C422 H422 0.95 . ?
C421 C426 1.408(7) . ?
C421 C42 1.458(7) . ?
C42 C41 1.338(7) . ?
C42 H42 0.95 . ?
C41 C4 1.473(7) . ?
C41 H41 0.95 . ?
C4 C4A 1.442(7) . ?
C2 C21 1.489(6) . ?
C21 C26 1.393(7) . ?
C21 C22 1.397(7) . ?
C22 C23 1.389(7) . ?
C22 H22 0.95 . ?
C23 C24 1.385(8) . ?
C23 H23 0.95 . ?
C24 C25 1.392(8) . ?
C24 C241 1.486(7) . ?
C4A C5 1.408(7) . ?
C4A C8A 1.411(7) . ?
C5 C6 1.359(7) . ?
C5 H5 0.95 . ?
C6 C7 1.416(8) . ?
C6 H6 0.95 . ?
C7 C8 1.361(7) . ?
C7 H7 0.95 . ?
C8 C8A 1.427(7) . ?
C8 H8 0.95 . ?
C425 C426 1.403(8) . ?
C425 H425 0.95 . ?
C426 H426 0.95 . ?
C26 C25 1.383(7) . ?
C26 H26 0.95 . ?
C25 H25 0.95 . ?

loop_
_geom_angle_atom_site_label_1
_geom_angle_atom_site_label_2
_geom_angle_atom_site_label_3
_geom_angle
_geom_angle_site_symmetry_1
_geom_angle_site_symmetry_3
_geom_angle_publ_flag
C4 N3 C2 117.5(4) . . ?
C2 N1 C8A 116.0(4) . . ?
C425 C424 C423 120.2(5) . . ?
C425 C424 H424 119.9 . . ?
C423 C424 H424 119.9 . . ?
C424 C423 C422 120.3(5) . . ?
C424 C423 H423 119.8 . . ?
C422 C423 H423 119.8 . . ?
C423 C422 C421 120.6(5) . . ?
C423 C422 H422 119.7 . . ?
C421 C422 H422 119.7 . . ?
C422 C421 C426 118.4(5) . . ?
C422 C421 C42 122.5(5) . . ?
C426 C421 C42 119.1(4) . . ?
C41 C42 C421 125.4(5) . . ?
C41 C42 H42 117.3 . . ?
C421 C42 H42 117.3 . . ?
C42 C41 C4 123.5(4) . . ?
C42 C41 H41 118.3 . . ?
C4 C41 H41 118.3 . . ?
N3 C4 C4A 121.4(5) . . ?
N3 C4 C41 117.6(4) . . ?
C4A C4 C41 121.0(4) . . ?
N1 C2 N3 126.9(4) . . ?
N1 C2 C21 117.4(4) . . ?
N3 C2 C21 115.6(4) . . ?
C26 C21 C22 119.4(4) . . ?
C26 C21 C2 120.7(5) . . ?
C22 C21 C2 119.8(4) . . ?
C23 C22 C21 120.2(5) . . ?
C23 C22 H22 119.9 . . ?
C21 C22 H22 119.9 . . ?
C24 C23 C22 119.8(5) . . ?
C24 C23 H23 120.1 . . ?
C22 C23 H23 120.1 . . ?
C23 C24 C25 120.3(4) . . ?
C23 C24 C241 120.0(5) . . ?
C25 C24 C241 119.6(5) . . ?
F241 C241 F243 106.0(5) . . ?
F241 C241 F242 104.9(5) . . ?
F243 C241 F242 105.9(5) . . ?
F241 C241 C24 113.8(5) . . ?
F243 C241 C24 112.6(5) . . ?
F242 C241 C24 112.9(5) . . ?
C5 C4A C8A 119.6(5) . . ?
C5 C4A C4 125.0(5) . . ?
C8A C4A C4 115.4(4) . . ?
C6 C5 C4A 120.4(5) . . ?
C6 C5 H5 119.8 . . ?
C4A C5 H5 119.8 . . ?
C5 C6 C7 120.5(5) . . ?
C5 C6 H6 119.7 . . ?
C7 C6 H6 119.7 . . ?
C8 C7 C6 120.6(5) . . ?
C8 C7 H7 119.7 . . ?
C6 C7 H7 119.7 . . ?
C7 C8 C8A 119.9(5) . . ?
C7 C8 H8 120 . . ?
C8A C8 H8 120 . . ?
N1 C8A C4A 122.8(5) . . ?
N1 C8A C8 118.3(5) . . ?
C4A C8A C8 119.0(4) . . ?
C424 C425 C426 120.3(5) . . ?
C424 C425 H425 119.9 . . ?
C426 C425 H425 119.9 . . ?
C425 C426 C421 120.3(5) . . ?
C425 C426 H426 119.9 . . ?
C421 C426 H426 119.9 . . ?
C25 C26 C21 120.4(5) . . ?
C25 C26 H26 119.8 . . ?
C21 C26 H26 119.8 . . ?
C26 C25 C24 119.8(5) . . ?
C26 C25 H25 120.1 . . ?
C24 C25 H25 120.1 . . ?

loop_
_geom_torsion_atom_site_label_1
_geom_torsion_atom_site_label_2
_geom_torsion_atom_site_label_3
_geom_torsion_atom_site_label_4
_geom_torsion
_geom_torsion_site_symmetry_1
_geom_torsion_site_symmetry_2
_geom_torsion_site_symmetry_3
_geom_torsion_site_symmetry_4
_geom_torsion_publ_flag
C425 C424 C423 C422 -0.3(9) . . . . ?
C424 C423 C422 C421 -0.6(9) . . . . ?
C423 C422 C421 C426 1.3(8) . . . . ?
C423 C422 C421 C42 -178.7(5) . . . . ?
C422 C421 C42 C41 -0.4(8) . . . . ?
C426 C421 C42 C41 179.6(5) . . . . ?
C421 C42 C41 C4 -178.9(5) . . . . ?
C2 N3 C4 C4A 0.7(7) . . . . ?
C2 N3 C4 C41 -179.0(4) . . . . ?
C42 C41 C4 N3 -3.9(7) . . . . ?
C42 C41 C4 C4A 176.4(5) . . . . ?
C8A N1 C2 N3 -1.7(7) . . . . ?
C8A N1 C2 C21 179.9(4) . . . . ?
C4 N3 C2 N1 0.8(7) . . . . ?
C4 N3 C2 C21 179.2(4) . . . . ?
N1 C2 C21 C26 172.6(5) . . . . ?
N3 C2 C21 C26 -6.0(6) . . . . ?
N1 C2 C21 C22 -7.1(7) . . . . ?
N3 C2 C21 C22 174.3(4) . . . . ?
C26 C21 C22 C23 -0.3(7) . . . . ?
C2 C21 C22 C23 179.4(4) . . . . ?
C21 C22 C23 C24 0.3(7) . . . . ?
C22 C23 C24 C25 -0.4(7) . . . . ?
C22 C23 C24 C241 -178.5(5) . . . . ?
C23 C24 C241 F241 87.7(7) . . . . ?
C25 C24 C241 F241 -90.4(6) . . . . ?
C23 C24 C241 F243 -33.0(7) . . . . ?
C25 C24 C241 F243 148.9(5) . . . . ?
C23 C24 C241 F242 -152.8(5) . . . . ?
C25 C24 C241 F242 29.1(7) . . . . ?
N3 C4 C4A C5 177.9(5) . . . . ?
C41 C4 C4A C5 -2.4(8) . . . . ?
N3 C4 C4A C8A -1.0(7) . . . . ?
C41 C4 C4A C8A 178.6(5) . . . . ?
C8A C4A C5 C6 -0.3(8) . . . . ?
C4 C4A C5 C6 -179.2(5) . . . . ?
C4A C5 C6 C7 0.4(8) . . . . ?
C5 C6 C7 C8 -0.6(8) . . . . ?
C6 C7 C8 C8A 0.8(8) . . . . ?
C2 N1 C8A C4A 1.2(7) . . . . ?
C2 N1 C8A C8 -178.2(5) . . . . ?
C5 C4A C8A N1 -179.0(5) . . . . ?
C4 C4A C8A N1 0.1(7) . . . . ?
C5 C4A C8A C8 0.4(8) . . . . ?
C4 C4A C8A C8 179.4(5) . . . . ?
C7 C8 C8A N1 178.7(5) . . . . ?
C7 C8 C8A C4A -0.7(8) . . . . ?
C423 C424 C425 C426 0.4(8) . . . . ?
C424 C425 C426 C421 0.2(8) . . . . ?
C422 C421 C426 C425 -1.1(8) . . . . ?
C42 C421 C426 C425 178.9(5) . . . . ?
C22 C21 C26 C25 0.4(7) . . . . ?
C2 C21 C26 C25 -179.3(4) . . . . ?
C21 C26 C25 C24 -0.5(7) . . . . ?
C23 C24 C25 C26 0.5(7) . . . . ?
C241 C24 C25 C26 178.6(5) . . . . ?

# The following lines are used to test the character set of files sent by
# network email or other means. They are not part of the CIF data set
# abcdefghijklmnopqrstuvwxyzABCDEFGHIJKLMNOPQRSTUVWXYZ0123456789
# !@#$%^&*()_+{}:"~<>?|\-=[];'`,./

# END of CIF
####################################################################### 
# 
# This file contains crystal structure data downloaded from the 
# Cambridge Structural Database (CSD) hosted by the Cambridge 
# Crystallographic Data Centre (CCDC).
# 
# Full information about CCDC data access policies and citation 
# guidelines are available at http://www.ccdc.cam.ac.uk/access/V1 
# 
# Audit and citation data items may have been added by the CCDC. 
# Please retain this information to preserve the provenance of 
# this file and to allow appropriate attribution of the data. 
# 
#######################################################################

data_shelx
_database_code_depnum_ccdc_archive 'CCDC 2349522'
loop_
_audit_author_name
_audit_author_address
'Cobo Justo'
;Universidad de Jaen
Spain
;
_audit_update_record             
;
2024-04-19 deposited with the CCDC.	2024-06-17 downloaded from the CCDC.
;

_audit_creation_method           SHELXL-2018/3
_shelx_SHELXL_version_number     2018/3
_chemical_name_systematic        
(E)\^a\/E?4\^a\/E?(4\^a\/E?(Trifluoromethyl)styryl)quinazoline
_chemical_name_common            ?
_chemical_melting_point          429(1)
_chemical_formula_moiety         'C17 H11 F3 N2'
_chemical_formula_sum            'C17 H11 F3 N2'
_chemical_formula_weight         300.28

loop_
_atom_type_symbol
_atom_type_description
_atom_type_scat_dispersion_real
_atom_type_scat_dispersion_imag
_atom_type_scat_source
C C 0.0033 0.0016 'International Tables Vol C Tables 4.2.6.8 and 6.1.1.4'
H H 0.0000 0.0000 'International Tables Vol C Tables 4.2.6.8 and 6.1.1.4'
N N 0.0061 0.0033 'International Tables Vol C Tables 4.2.6.8 and 6.1.1.4'
F F 0.0171 0.0103 'International Tables Vol C Tables 4.2.6.8 and 6.1.1.4'

_space_group_crystal_system      monoclinic
_space_group_IT_number           14
_space_group_name_H-M_alt        'P 21/c'
_space_group_name_Hall           '-P 2ybc'

_shelx_space_group_comment       
;
The symmetry employed for this shelxl refinement is uniquely defined
by the following loop, which should always be used as a source of
symmetry information in preference to the above space-group names.
They are only intended as comments.
;

loop_
_space_group_symop_operation_xyz
'x, y, z'
'-x, y+1/2, -z+1/2'
'-x, -y, -z'
'x, -y-1/2, z-1/2'

_cell_length_a                   13.1299(8)
_cell_length_b                   13.2052(9)
_cell_length_c                   7.7725(4)
_cell_angle_alpha                90
_cell_angle_beta                 95.083(2)
_cell_angle_gamma                90
_cell_volume                     1342.32(14)
_cell_formula_units_Z            4
_cell_measurement_temperature    100(2)
_cell_measurement_reflns_used    250
_cell_measurement_theta_min      2.75
_cell_measurement_theta_max      27.1

_exptl_crystal_description       Block
_exptl_crystal_colour            Yellow
_exptl_crystal_density_meas      ?
_exptl_crystal_density_method    ?
_exptl_crystal_density_diffrn    1.486
_exptl_crystal_F_000             616
_exptl_transmission_factor_min   ?
_exptl_transmission_factor_max   ?
_exptl_crystal_size_max          0.120
_exptl_crystal_size_mid          0.060
_exptl_crystal_size_min          0.050
_exptl_absorpt_coefficient_mu    0.118
_shelx_estimated_absorpt_T_min   0.986
_shelx_estimated_absorpt_T_max   0.994
_exptl_absorpt_correction_type   Multi--Scan
_exptl_absorpt_correction_T_min  0.6687
_exptl_absorpt_correction_T_max  0.7455
_exptl_absorpt_process_details   
'SADABS--2016/2 -- Bruker AXS area detector scaling and absorption correction'
_exptl_absorpt_special_details   ?
_diffrn_ambient_temperature      100(2)
_diffrn_radiation_wavelength     0.71073
_diffrn_radiation_type           MoK\a
_diffrn_source                   
'INCOATEC high brilliance microfocus sealed tube'
_diffrn_measurement_device_type  'CPAD technology'
_diffrn_measurement_device       'Bruker D8 VENTURE PHOTON-II'
_diffrn_measurement_method       '\f and \w scans'
_diffrn_radiation_monochromator  'multilayer mirror'
_diffrn_detector_area_resol_mean ?
_diffrn_reflns_number            30816
_diffrn_reflns_av_unetI/netI     0.0321
_diffrn_reflns_av_R_equivalents  0.0762
_diffrn_reflns_limit_h_min       -16
_diffrn_reflns_limit_h_max       16
_diffrn_reflns_limit_k_min       -16
_diffrn_reflns_limit_k_max       16
_diffrn_reflns_limit_l_min       -9
_diffrn_reflns_limit_l_max       9
_diffrn_reflns_theta_min         2.192
_diffrn_reflns_theta_max         27.145
_diffrn_reflns_theta_full        25.242
_diffrn_measured_fraction_theta_max 0.997
_diffrn_measured_fraction_theta_full 0.999
_diffrn_reflns_Laue_measured_fraction_max 0.997
_diffrn_reflns_Laue_measured_fraction_full 0.999
_diffrn_reflns_point_group_measured_fraction_max 0.997
_diffrn_reflns_point_group_measured_fraction_full 0.999
_reflns_number_total             2951
_reflns_number_gt                2229
_reflns_threshold_expression     'I > 2\s(I)'
_reflns_Friedel_coverage         0.000
_reflns_Friedel_fraction_max     .
_reflns_Friedel_fraction_full    .

_reflns_special_details          
;
 Reflections were merged by SHELXL according to the crystal
 class for the calculation of statistics and refinement.
 
 _reflns_Friedel_fraction is defined as the number of unique
 Friedel pairs measured divided by the number that would be
 possible theoretically, ignoring centric projections and
 systematic absences.
;

_computing_data_collection       'APEX4 v2021.10-0 (Bruker Nano Inc., 2021)'
_computing_bruker_data_scaling   
'SADABS--2016/2 -- Bruker AXS area detector scaling and absorption correction'
_computing.cell_refinement       'SAINT V8.40B (Bruker AXS Inc., 2019)'
_computing.data_reduction        'SAINT V8.40B (Bruker AXS Inc., 2019)'
_computing_structure_solution    'SHELXT 2018/2 (Sheldrick, 2018)'
_computing_structure_refinement  'SHELXL-2018/3 (Sheldrick, 2018)'
_computing_molecular_graphics    ?
_computing_publication_material  ?
_refine_special_details          ?
_refine_ls_structure_factor_coef Fsqd
_refine_ls_matrix_type           full
_refine_ls_weighting_scheme      calc
_refine_ls_weighting_details     
'w=1/[\s^2^(Fo^2^)+(0.0381P)^2^+1.6974P] where P=(Fo^2^+2Fc^2^)/3'
_atom_sites_solution_primary     ?
_atom_sites_solution_secondary   ?
_atom_sites_solution_hydrogens   geom
_refine_ls_hydrogen_treatment    constr
_refine_ls_extinction_method     none
_refine_ls_extinction_coef       .
_refine_ls_number_reflns         2951
_refine_ls_number_parameters     199
_refine_ls_number_restraints     0
_refine_ls_R_factor_all          0.0802
_refine_ls_R_factor_gt           0.0551
_refine_ls_wR_factor_ref         0.1316
_refine_ls_wR_factor_gt          0.1173
_refine_ls_goodness_of_fit_ref   1.079
_refine_ls_restrained_S_all      1.079
_refine_ls_shift/su_max          0.000
_refine_ls_shift/su_mean         0.000

loop_
_atom_site_label
_atom_site_type_symbol
_atom_site_fract_x
_atom_site_fract_y
_atom_site_fract_z
_atom_site_U_iso_or_equiv
_atom_site_adp_type
_atom_site_occupancy
_atom_site_site_symmetry_order
_atom_site_calc_flag
_atom_site_refinement_flags_posn
_atom_site_refinement_flags_adp
_atom_site_refinement_flags_occupancy
_atom_site_disorder_assembly
_atom_site_disorder_group
F433 F 0.44629(14) -0.18025(12) 0.6369(2) 0.0545(5) Uani 1 1 d . . . . .
F431 F 0.42932(15) -0.12740(16) 0.8897(2) 0.0685(7) Uani 1 1 d . . . . .
F432 F 0.55389(11) -0.07661(12) 0.7545(3) 0.0495(5) Uani 1 1 d . . . . .
N3 N 0.07559(14) 0.37323(14) 0.2876(2) 0.0218(4) Uani 1 1 d . . . . .
N1 N 0.00797(14) 0.54075(14) 0.2392(2) 0.0236(4) Uani 1 1 d . . . . .
C43 C 0.45446(17) -0.09763(18) 0.7372(3) 0.0266(5) Uani 1 1 d . . . . .
C424 C 0.39074(16) -0.01140(16) 0.6651(3) 0.0220(5) Uani 1 1 d . . . . .
C423 C 0.41800(17) 0.08758(17) 0.7105(3) 0.0265(5) Uani 1 1 d . . . . .
H423 H 0.478089 0.100285 0.784664 0.032 Uiso 1 1 calc R U . . .
C422 C 0.35755(17) 0.16729(17) 0.6475(3) 0.0253(5) Uani 1 1 d . . . . .
H422 H 0.376492 0.234655 0.679047 0.030 Uiso 1 1 calc R U . . .
C421 C 0.26876(16) 0.15021(16) 0.5377(3) 0.0202(4) Uani 1 1 d . . . . .
C42 C 0.20217(16) 0.23151(16) 0.4663(3) 0.0220(5) Uani 1 1 d . . . . .
H42 H 0.143736 0.211624 0.393239 0.026 Uiso 1 1 calc R U . . .
C41 C 0.21495(16) 0.33070(16) 0.4930(3) 0.0223(5) Uani 1 1 d . . . . .
H41 H 0.270757 0.353047 0.569731 0.027 Uiso 1 1 calc R U . . .
C4 C 0.14597(16) 0.40645(16) 0.4081(3) 0.0202(4) Uani 1 1 d . . . . .
C4A C 0.15307(16) 0.51167(16) 0.4510(3) 0.0197(4) Uani 1 1 d . . . . .
C5 C 0.22580(17) 0.55444(17) 0.5758(3) 0.0242(5) Uani 1 1 d . . . . .
H5 H 0.276926 0.512661 0.633470 0.029 Uiso 1 1 calc R U . . .
C6 C 0.22288(18) 0.65582(17) 0.6140(3) 0.0262(5) Uani 1 1 d . . . . .
H6 H 0.272031 0.683817 0.697742 0.031 Uiso 1 1 calc R U . . .
C7 C 0.14726(17) 0.71869(17) 0.5295(3) 0.0254(5) Uani 1 1 d . . . . .
H7 H 0.145176 0.788510 0.558410 0.030 Uiso 1 1 calc R U . . .
C425 C 0.30343(17) -0.02984(17) 0.5563(3) 0.0239(5) Uani 1 1 d . . . . .
H425 H 0.285135 -0.097295 0.524251 0.029 Uiso 1 1 calc R U . . .
C426 C 0.24290(16) 0.05028(16) 0.4944(3) 0.0226(5) Uani 1 1 d . . . . .
H426 H 0.182625 0.037044 0.420946 0.027 Uiso 1 1 calc R U . . .
C2 C 0.01208(17) 0.44257(17) 0.2094(3) 0.0242(5) Uani 1 1 d . . . . .
H2 H -0.036088 0.417479 0.121252 0.029 Uiso 1 1 calc R U . . .
C8A C 0.07912(16) 0.57645(17) 0.3640(3) 0.0207(4) Uani 1 1 d . . . . .
C8 C 0.07710(17) 0.68028(16) 0.4066(3) 0.0234(5) Uani 1 1 d . . . . .
H8 H 0.026914 0.723416 0.349744 0.028 Uiso 1 1 calc R U . . .

loop_
_atom_site_aniso_label
_atom_site_aniso_U_11
_atom_site_aniso_U_22
_atom_site_aniso_U_33
_atom_site_aniso_U_23
_atom_site_aniso_U_13
_atom_site_aniso_U_12
F433 0.0594(11) 0.0273(8) 0.0718(12) -0.0101(8) -0.0232(9) 0.0148(7)
F431 0.0746(13) 0.0807(14) 0.0547(11) 0.0432(10) 0.0309(10) 0.0448(11)
F432 0.0247(8) 0.0335(8) 0.0877(13) 0.0107(8) -0.0103(8) 0.0035(6)
N3 0.0225(9) 0.0212(9) 0.0218(9) 0.0008(7) 0.0018(7) 0.0002(7)
N1 0.0254(10) 0.0232(10) 0.0221(9) 0.0010(7) 0.0005(7) 0.0002(8)
C43 0.0233(11) 0.0257(11) 0.0307(12) 0.0010(10) 0.0021(9) 0.0000(9)
C424 0.0187(10) 0.0217(11) 0.0258(11) 0.0021(9) 0.0032(8) 0.0011(8)
C423 0.0217(11) 0.0259(12) 0.0307(12) -0.0008(10) -0.0047(9) -0.0006(9)
C422 0.0235(11) 0.0201(11) 0.0313(12) -0.0024(9) -0.0027(9) -0.0011(9)
C421 0.0195(10) 0.0202(10) 0.0209(10) 0.0013(8) 0.0022(8) 0.0007(8)
C42 0.0194(11) 0.0229(11) 0.0234(11) 0.0009(9) 0.0002(8) 0.0018(8)
C41 0.0196(11) 0.0223(11) 0.0246(11) 0.0014(9) 0.0004(8) -0.0009(8)
C4 0.0194(10) 0.0211(11) 0.0205(10) 0.0026(8) 0.0042(8) -0.0006(8)
C4A 0.0190(10) 0.0193(10) 0.0210(10) 0.0019(8) 0.0038(8) -0.0010(8)
C5 0.0223(11) 0.0246(11) 0.0255(11) 0.0024(9) 0.0007(9) -0.0008(9)
C6 0.0269(12) 0.0263(12) 0.0249(11) -0.0007(9) 0.0004(9) -0.0048(9)
C7 0.0299(12) 0.0203(11) 0.0266(12) 0.0000(9) 0.0061(9) -0.0028(9)
C425 0.0226(11) 0.0202(11) 0.0288(11) -0.0005(9) 0.0016(9) -0.0016(9)
C426 0.0191(10) 0.0242(11) 0.0241(11) -0.0014(9) -0.0007(8) -0.0013(9)
C2 0.0240(11) 0.0235(11) 0.0245(11) 0.0013(9) -0.0017(9) -0.0004(9)
C8A 0.0203(11) 0.0238(11) 0.0188(10) 0.0022(8) 0.0054(8) -0.0011(8)
C8 0.0248(11) 0.0205(11) 0.0250(11) 0.0034(9) 0.0038(9) 0.0013(9)

_geom_special_details            
;
 All esds (except the esd in the dihedral angle between two l.s. planes)
 are estimated using the full covariance matrix.  The cell esds are taken
 into account individually in the estimation of esds in distances, angles
 and torsion angles; correlations between esds in cell parameters are only
 used when they are defined by crystal symmetry.  An approximate (isotropic)
 treatment of cell esds is used for estimating esds involving l.s. planes.
;

loop_
_geom_bond_atom_site_label_1
_geom_bond_atom_site_label_2
_geom_bond_distance
_geom_bond_site_symmetry_2
_geom_bond_publ_flag
F433 C43 1.340(3) . ?
F431 C43 1.318(3) . ?
F432 C43 1.330(3) . ?
N3 C4 1.330(3) . ?
N3 C2 1.347(3) . ?
N1 C2 1.319(3) . ?
N1 C8A 1.370(3) . ?
C43 C424 1.493(3) . ?
C424 C425 1.384(3) . ?
C424 C423 1.392(3) . ?
C423 C422 1.382(3) . ?
C423 H423 0.9500 . ?
C422 C421 1.401(3) . ?
C422 H422 0.9500 . ?
C421 C426 1.397(3) . ?
C421 C42 1.463(3) . ?
C42 C41 1.334(3) . ?
C42 H42 0.9500 . ?
C41 C4 1.466(3) . ?
C41 H41 0.9500 . ?
C4 C4A 1.430(3) . ?
C4A C5 1.417(3) . ?
C4A C8A 1.419(3) . ?
C5 C6 1.373(3) . ?
C5 H5 0.9500 . ?
C6 C7 1.411(3) . ?
C6 H6 0.9500 . ?
C7 C8 1.364(3) . ?
C7 H7 0.9500 . ?
C425 C426 1.384(3) . ?
C425 H425 0.9500 . ?
C426 H426 0.9500 . ?
C2 H2 0.9500 . ?
C8A C8 1.411(3) . ?
C8 H8 0.9500 . ?

loop_
_geom_angle_atom_site_label_1
_geom_angle_atom_site_label_2
_geom_angle_atom_site_label_3
_geom_angle
_geom_angle_site_symmetry_1
_geom_angle_site_symmetry_3
_geom_angle_publ_flag
C4 N3 C2 117.20(19) . . ?
C2 N1 C8A 115.26(19) . . ?
F431 C43 F432 107.1(2) . . ?
F431 C43 F433 105.5(2) . . ?
F432 C43 F433 104.83(19) . . ?
F431 C43 C424 112.86(19) . . ?
F432 C43 C424 113.03(19) . . ?
F433 C43 C424 112.92(19) . . ?
C425 C424 C423 120.0(2) . . ?
C425 C424 C43 120.1(2) . . ?
C423 C424 C43 119.9(2) . . ?
C422 C423 C424 119.9(2) . . ?
C422 C423 H423 120.0 . . ?
C424 C423 H423 120.0 . . ?
C423 C422 C421 120.9(2) . . ?
C423 C422 H422 119.5 . . ?
C421 C422 H422 119.5 . . ?
C426 C421 C422 118.1(2) . . ?
C426 C421 C42 118.52(19) . . ?
C422 C421 C42 123.4(2) . . ?
C41 C42 C421 126.8(2) . . ?
C41 C42 H42 116.6 . . ?
C421 C42 H42 116.6 . . ?
C42 C41 C4 122.4(2) . . ?
C42 C41 H41 118.8 . . ?
C4 C41 H41 118.8 . . ?
N3 C4 C4A 120.75(19) . . ?
N3 C4 C41 117.03(19) . . ?
C4A C4 C41 122.22(19) . . ?
C5 C4A C8A 118.47(19) . . ?
C5 C4A C4 124.9(2) . . ?
C8A C4A C4 116.55(19) . . ?
C6 C5 C4A 120.4(2) . . ?
C6 C5 H5 119.8 . . ?
C4A C5 H5 119.8 . . ?
C5 C6 C7 120.3(2) . . ?
C5 C6 H6 119.8 . . ?
C7 C6 H6 119.8 . . ?
C8 C7 C6 120.7(2) . . ?
C8 C7 H7 119.6 . . ?
C6 C7 H7 119.6 . . ?
C426 C425 C424 119.8(2) . . ?
C426 C425 H425 120.1 . . ?
C424 C425 H425 120.1 . . ?
C425 C426 C421 121.2(2) . . ?
C425 C426 H426 119.4 . . ?
C421 C426 H426 119.4 . . ?
N1 C2 N3 128.5(2) . . ?
N1 C2 H2 115.7 . . ?
N3 C2 H2 115.7 . . ?
N1 C8A C8 118.34(19) . . ?
N1 C8A C4A 121.64(19) . . ?
C8 C8A C4A 120.0(2) . . ?
C7 C8 C8A 120.0(2) . . ?
C7 C8 H8 120.0 . . ?
C8A C8 H8 120.0 . . ?

loop_
_geom_torsion_atom_site_label_1
_geom_torsion_atom_site_label_2
_geom_torsion_atom_site_label_3
_geom_torsion_atom_site_label_4
_geom_torsion
_geom_torsion_site_symmetry_1
_geom_torsion_site_symmetry_2
_geom_torsion_site_symmetry_3
_geom_torsion_site_symmetry_4
_geom_torsion_publ_flag
F431 C43 C424 C425 -93.0(3) . . . . ?
F432 C43 C424 C425 145.3(2) . . . . ?
F433 C43 C424 C425 26.5(3) . . . . ?
F431 C43 C424 C423 85.5(3) . . . . ?
F432 C43 C424 C423 -36.1(3) . . . . ?
F433 C43 C424 C423 -154.9(2) . . . . ?
C425 C424 C423 C422 0.3(3) . . . . ?
C43 C424 C423 C422 -178.3(2) . . . . ?
C424 C423 C422 C421 -0.1(4) . . . . ?
C423 C422 C421 C426 0.2(3) . . . . ?
C423 C422 C421 C42 -179.6(2) . . . . ?
C426 C421 C42 C41 -179.8(2) . . . . ?
C422 C421 C42 C41 0.1(4) . . . . ?
C421 C42 C41 C4 177.0(2) . . . . ?
C2 N3 C4 C4A -0.2(3) . . . . ?
C2 N3 C4 C41 179.98(19) . . . . ?
C42 C41 C4 N3 -7.1(3) . . . . ?
C42 C41 C4 C4A 173.0(2) . . . . ?
N3 C4 C4A C5 -179.4(2) . . . . ?
C41 C4 C4A C5 0.5(3) . . . . ?
N3 C4 C4A C8A 2.5(3) . . . . ?
C41 C4 C4A C8A -177.60(19) . . . . ?
C8A C4A C5 C6 1.5(3) . . . . ?
C4 C4A C5 C6 -176.6(2) . . . . ?
C4A C5 C6 C7 0.1(3) . . . . ?
C5 C6 C7 C8 -1.2(3) . . . . ?
C423 C424 C425 C426 -0.7(3) . . . . ?
C43 C424 C425 C426 177.9(2) . . . . ?
C424 C425 C426 C421 0.8(3) . . . . ?
C422 C421 C426 C425 -0.6(3) . . . . ?
C42 C421 C426 C425 179.3(2) . . . . ?
C8A N1 C2 N3 1.3(3) . . . . ?
C4 N3 C2 N1 -2.0(3) . . . . ?
C2 N1 C8A C8 -178.0(2) . . . . ?
C2 N1 C8A C4A 1.5(3) . . . . ?
C5 C4A C8A N1 178.53(19) . . . . ?
C4 C4A C8A N1 -3.2(3) . . . . ?
C5 C4A C8A C8 -2.0(3) . . . . ?
C4 C4A C8A C8 176.20(19) . . . . ?
C6 C7 C8 C8A 0.6(3) . . . . ?
N1 C8A C8 C7 -179.5(2) . . . . ?
C4A C8A C8 C7 1.0(3) . . . . ?

loop_
_geom_hbond_atom_site_label_D
_geom_hbond_atom_site_label_H
_geom_hbond_atom_site_label_A
_geom_hbond_distance_DH
_geom_hbond_distance_HA
_geom_hbond_distance_DA
_geom_hbond_angle_DHA
_geom_hbond_site_symmetry_A
_geom_hbond_publ_flag
C8 H8 N3 0.95 2.57 3.501(3) 166.1 2 yes
C8 H8 N3 0.95 2.57 3.501(3) 166.1 2 yes

_refine_diff_density_max         0.520
_refine_diff_density_min         -0.478
_refine_diff_density_rms         0.055

_shelx_res_file                  
;
TITL mo_JC_220913_JKLP13b_0ma_a.res in P2(1)/c
    shelx.res
    created by SHELXL-2018/3 at 19:54:12 on 18-Apr-2024
CELL  0.71073  13.1299  13.2052   7.7725   90.000   95.083   90.000
ZERR     4.00   0.0008   0.0009   0.0004    0.000    0.002    0.000
LATT   1
SYMM  - X, 1/2 + Y, 1/2 - Z
SFAC  C    H    N    F
UNIT  68 44 8 12
MERG   2
OMIT    -2.00  55.00
EQIV $1 -x, y+1/2, -z+1/2
HTAB C8 N3_$1
HTAB C8 N3_$1
FMAP   2
PLAN   20
SIZE     0.050   0.060   0.120
ACTA
HTAB    2.00000
BOND   $H
CONF
LIST   6
L.S.   4
TEMP  -173.15
WGHT    0.038100    1.697400
FVAR       0.35178
F433  4    0.446293   -0.180254    0.636856    11.00000    0.05940    0.02732 =
         0.07175   -0.01008   -0.02319    0.01475
F431  4    0.429321   -0.127396    0.889687    11.00000    0.07456    0.08075 =
         0.05471    0.04317    0.03090    0.04481
F432  4    0.553887   -0.076609    0.754478    11.00000    0.02470    0.03349 =
         0.08772    0.01068   -0.01026    0.00353
N3    3    0.075589    0.373227    0.287618    11.00000    0.02247    0.02121 =
         0.02178    0.00081    0.00183    0.00019
N1    3    0.007965    0.540746    0.239177    11.00000    0.02539    0.02316 =
         0.02211    0.00103    0.00052    0.00020
C43   1    0.454459   -0.097635    0.737205    11.00000    0.02328    0.02572 =
         0.03066    0.00102    0.00207    0.00001
C424  1    0.390737   -0.011399    0.665099    11.00000    0.01867    0.02169 =
         0.02578    0.00210    0.00315    0.00115
C423  1    0.418000    0.087577    0.710477    11.00000    0.02169    0.02592 =
         0.03074   -0.00083   -0.00467   -0.00065
AFIX  43
H423  2    0.478089    0.100285    0.784664    11.00000   -1.20000
AFIX   0
C422  1    0.357552    0.167293    0.647476    11.00000    0.02352    0.02012 =
         0.03129   -0.00242   -0.00266   -0.00113
AFIX  43
H422  2    0.376492    0.234655    0.679047    11.00000   -1.20000
AFIX   0
C421  1    0.268756    0.150213    0.537739    11.00000    0.01948    0.02022 =
         0.02092    0.00128    0.00218    0.00065
C42   1    0.202166    0.231507    0.466265    11.00000    0.01939    0.02293 =
         0.02337    0.00092    0.00023    0.00176
AFIX  43
H42   2    0.143736    0.211624    0.393239    11.00000   -1.20000
AFIX   0
C41   1    0.214951    0.330702    0.492965    11.00000    0.01965    0.02228 =
         0.02458    0.00141    0.00040   -0.00094
AFIX  43
H41   2    0.270757    0.353047    0.569731    11.00000   -1.20000
AFIX   0
C4    1    0.145971    0.406454    0.408091    11.00000    0.01939    0.02113 =
         0.02049    0.00262    0.00424   -0.00058
C4A   1    0.153065    0.511670    0.450964    11.00000    0.01895    0.01932 =
         0.02104    0.00188    0.00380   -0.00103
C5    1    0.225803    0.554443    0.575813    11.00000    0.02226    0.02455 =
         0.02549    0.00241    0.00071   -0.00083
AFIX  43
H5    2    0.276926    0.512661    0.633470    11.00000   -1.20000
AFIX   0
C6    1    0.222881    0.655824    0.613979    11.00000    0.02692    0.02630 =
         0.02489   -0.00071    0.00036   -0.00481
AFIX  43
H6    2    0.272031    0.683817    0.697742    11.00000   -1.20000
AFIX   0
C7    1    0.147264    0.718690    0.529466    11.00000    0.02995    0.02025 =
         0.02658    0.00001    0.00612   -0.00280
AFIX  43
H7    2    0.145176    0.788510    0.558410    11.00000   -1.20000
AFIX   0
C425  1    0.303432   -0.029844    0.556294    11.00000    0.02257    0.02024 =
         0.02881   -0.00054    0.00164   -0.00155
AFIX  43
H425  2    0.285135   -0.097295    0.524251    11.00000   -1.20000
AFIX   0
C426  1    0.242904    0.050275    0.494360    11.00000    0.01911    0.02418 =
         0.02415   -0.00136   -0.00069   -0.00127
AFIX  43
H426  2    0.182625    0.037044    0.420946    11.00000   -1.20000
AFIX   0
C2    1    0.012075    0.442572    0.209419    11.00000    0.02399    0.02355 =
         0.02449    0.00132   -0.00167   -0.00043
AFIX  43
H2    2   -0.036088    0.417479    0.121252    11.00000   -1.20000
AFIX   0
C8A   1    0.079125    0.576453    0.364048    11.00000    0.02025    0.02382 =
         0.01881    0.00222    0.00537   -0.00107
C8    1    0.077105    0.680279    0.406610    11.00000    0.02484    0.02054 =
         0.02502    0.00338    0.00382    0.00131
AFIX  43
H8    2    0.026914    0.723416    0.349744    11.00000   -1.20000
AFIX   0
HKLF    4


REM  mo_JC_220913_JKLP13b_0ma_a.res in P2(1)/c
REM wR2 = 0.1316, GooF = S = 1.079, Restrained GooF = 1.079 for all data
REM R1 = 0.0551 for 2229 Fo > 4sig(Fo) and 0.0802 for all 2951 data
REM 199 parameters refined using 0 restraints

END

WGHT      0.0381      1.6976

REM Instructions for potential hydrogen bonds
HTAB C8 N3_$1

REM Highest difference peak  0.520,  deepest hole -0.478,  1-sigma level  0.055
Q1    1   0.5284 -0.0698  0.8712  11.00000  0.05    0.52
Q2    1   0.4118 -0.1790  0.7492  11.00000  0.05    0.42
Q3    1   0.4888 -0.0601  0.9248  11.00000  0.05    0.33
Q4    1   0.5051 -0.1418  0.6316  11.00000  0.05    0.31
Q5    1   0.4194 -0.0483  0.6883  11.00000  0.05    0.21
Q6    1   0.1798  0.5325  0.5287  11.00000  0.05    0.20
Q7    1   0.1318  0.5529  0.3754  11.00000  0.05    0.20
Q8    1   0.0751  0.6223  0.4090  11.00000  0.05    0.20
Q9    1   0.1464  0.4624  0.4446  11.00000  0.05    0.19
Q10   1   0.1040  0.5364  0.4467  11.00000  0.05    0.19
Q11   1   0.3244  0.1600  0.5677  11.00000  0.05    0.19
Q12   1   0.2964  0.1572  0.6446  11.00000  0.05    0.18
Q13   1   0.3992  0.0280  0.7015  11.00000  0.05    0.17
Q14   1   0.5778 -0.0333  0.6082  11.00000  0.05    0.17
Q15   1   0.4396  0.1950  0.5871  11.00000  0.05    0.16
Q16   1   0.2652  0.1028  0.4881  11.00000  0.05    0.16
Q17   1   0.2452  0.0133  0.6189  11.00000  0.05    0.16
Q18   1   0.3425 -0.2275  0.6581  11.00000  0.05    0.16
Q19   1   0.1653  0.1379  0.5724  11.00000  0.05    0.16
Q20   1   0.2469 -0.1710  0.4931  11.00000  0.05    0.16
;
_shelx_res_checksum              80633

_shelx_hkl_file                  
;
   0   0   1   -0.20    0.20
   0   0  -1   -0.20    0.20
   0   0   2    8.90    0.70
   0   0  -2    8.00    0.70
   0   0  -2    8.70    0.90
   0   0  -3    0.00    0.70
   0   0   3    0.10    0.40
   0   0  -3   -0.60    0.40
   0   0  -4   25.00    2.10
   0   0   4   27.00    1.10
   0   0  -4   24.70    1.20
   0   0  -4   22.90    0.80
   0   0  -6   35.00    2.80
   0   0  -6   33.60    1.50
   0   0  -7   -2.40    1.50
   0   0  -7    1.10    1.20
   0   0  -8   15.30    1.50
   0   0  -8   17.40    2.90
   0   0  -9    2.40    1.80
   0   0  -9   -0.90    0.90
   0   1   1   63.59    1.70
   0   1  -1   61.69    1.80
   0   1  -1   63.09    1.90
   0   1   1   61.59    1.90
   0   1   1   63.69    1.80
   0   1  -1   60.39    2.20
   0  -1  -1   61.59    1.90
   0  -1  -1   61.39    1.80
   0  -1  -1   64.49    1.80
   0  -1  -1   60.89    1.90
   0  -1   1   59.99    2.20
   0  -1   1   63.69    1.90
   0  -1   1   61.99    1.80
   0  -1   1   60.89    1.80
   0   1  -2    7.20    0.70
   0   1  -2    7.70    0.90
   0  -1   2    5.80    0.70
   0  -1   2    7.00    0.80
   0   1   3    4.70    0.70
   0   1  -3    3.30    0.80
   0   1  -3    3.80    0.50
   0  -1  -3    3.90    0.80
   0  -1   3    3.70    0.50
   0  -1  -3    3.20    0.50
   0  -1  -3    3.50    0.50
   0   1  -4   12.60    0.90
   0   1   4   16.10    1.20
   0   1  -4   13.90    1.70
   0  -1  -4   13.40    1.00
   0  -1   4   14.30    0.60
   0  -1  -4   12.30    1.30
   0  -1  -4   13.20    1.20
   0  -1  -4   10.90    1.50
   0  -1   4   13.10    0.60
   0   1  -5  231.38    6.10
   0   1  -5  248.78    8.40
   0   1  -5  250.07    7.60
   0   1   5  239.08    6.40
   0   1  -5  247.68    6.10
   0  -1  -5  252.17    6.50
   0  -1  -5  242.88    6.60
   0  -1  -5  240.88    6.40
   0  -1  -5  266.57    7.90
   0   1  -6   23.50    2.50
   0   1  -6   27.20    3.20
   0   1  -6   23.80    1.20
   0  -1  -6   24.00    1.30
   0  -1  -6   25.50    2.60
   0  -1  -6   25.00    1.30
   0   1  -7    0.70    0.80
   0   1  -7   -0.40    1.70
   0   1  -7    0.50    1.20
   0  -1  -7    1.20    1.40
   0  -1  -7    0.00    0.80
   0   1  -8    0.40    1.20
   0   1  -8    0.70    1.90
   0   1  -8   -0.90    0.70
   0  -1  -8    2.60    1.70
   0  -1  -8   -0.70    1.30
   0  -1  -8   -0.30    0.90
   0   1  -9    4.80    2.00
   0   1  -9    0.10    1.30
   0   1  -9    0.00    0.90
   0  -1  -9   -0.80    1.00
   0  -1  -9   -0.10    1.40
   0   2   0  588.34   28.50
   0   2   0  613.74   67.99
   0  -2   0  625.04   28.90
   0  -2   0  676.63   73.09
   0   2   1   37.80    1.70
   0   2  -1   38.10    1.60
   0   2  -1   36.90    2.00
   0   2  -1   40.70    1.50
   0   2  -1   40.10    1.70
   0   2   1   38.90    1.70
   0   2   1   37.70    1.50
   0   2   1   38.60    1.50
   0  -2  -1   39.30    1.50
   0  -2  -1   35.40    1.80
   0  -2   1   39.30    1.70
   0  -2  -1   36.50    1.70
   0  -2   1   35.00    2.00
   0  -2   1   38.00    1.40
   0  -2  -1   37.00    1.70
   0   2  -2  329.17    9.20
   0   2   2  329.97    8.30
   0   2   2  331.47    8.20
   0   2  -2  331.67    8.50
   0   2  -2  327.27    8.50
   0   2   2  325.87    8.70
   0  -2  -2  333.67    8.40
   0  -2   2  337.17    8.60
   0  -2  -2  331.27    8.70
   0  -2   2  326.67    8.40
   0  -2  -2  335.17    8.50
   0  -2   2  344.77    8.40
   0  -2  -2  331.77    8.70
   0   2  -3    1.20    0.70
   0   2  -3    2.50    0.70
   0   2  -3   -0.30    1.20
   0   2   3    1.80    0.90
   0  -2   3    2.80    0.70
   0  -2   3    1.20    0.60
   0  -2   3    1.10    0.70
   0  -2  -3    1.50    0.90
   0  -2  -3    2.30    1.50
   0  -2  -3    2.40    0.70
   0   2  -4   85.09    2.60
   0   2   4   82.79    3.00
   0   2  -4   80.49    3.20
   0   2  -4   77.79    4.10
   0  -2  -4   82.59    3.10
   0  -2   4   81.09    2.40
   0  -2  -4   76.39    2.70
   0  -2   4   77.69    2.40
   0  -2  -4   81.19    3.00
   0   2  -5    2.40    0.50
   0   2  -5    2.80    1.00
   0   2  -5    4.00    1.70
   0   2   5    3.70    1.00
   0   2  -5    3.10    0.60
   0  -2  -5    3.20    0.90
   0  -2  -5    3.10    1.00
   0  -2  -5    3.90    1.00
   0   2  -6   43.40    3.90
   0   2  -6   41.00    1.70
   0   2  -6   44.10    2.90
   0  -2  -6   45.60    2.20
   0  -2  -6   42.70    2.10
   0  -2  -6   47.70    3.20
   0   2  -7   35.00    4.00
   0   2  -7   38.80    3.10
   0  -2  -7   40.00    3.20
   0  -2  -7   37.90    1.70
   0  -2  -7   35.80    1.80
   0  -2  -7   37.10    2.20
   0   2  -8    4.80    1.00
   0   2  -8    6.90    2.70
   0   2  -8    5.60    1.60
   0  -2  -8    5.30    1.70
   0  -2  -8    5.40    1.30
   0   2  -9   15.80    3.00
   0   2  -9   12.80    1.50
   0   2  -9    9.70    1.90
   0  -2  -9   10.30    2.10
   0  -2  -9    9.60    1.60
   0   3   0    0.70    0.90
   0   3   0   -0.70    0.70
   0   3   0    0.80    0.70
   0   3   0    2.00    0.90
   0   3   0    0.00    0.70
   0  -3   0    1.70    1.00
   0  -3   0    0.60    0.80
   0  -3   0    0.50    0.90
   0   3  -1  139.79    4.70
   0   3  -1  137.09    4.30
   0   3   1  139.09    4.20
   0   3   1  146.19    4.90
   0   3  -1  138.89    4.30
   0   3  -1  142.79    4.00
   0   3   1  135.69    4.00
   0   3   1  137.59    4.30
   0   3   1  140.69    4.50
   0  -3  -1  143.39    4.40
   0  -3  -1  137.19    4.40
   0  -3   1  137.19    4.30
   0  -3  -1  141.99    4.50
   0  -3   1  141.99    4.40
   0  -3   1  139.19    4.60
   0  -3   1  141.29    4.00
   0  -3  -1  140.19    4.40
   0   3  -2   31.50    1.70
   0   3  -2   30.30    1.50
   0   3  -2   32.60    2.40
   0   3   2   31.70    1.90
   0   3   2   32.80    1.60
   0   3   2   33.20    1.50
   0  -3  -2   32.00    1.80
   0  -3   2   30.90    1.60
   0  -3  -2   32.10    1.90
   0  -3  -2   31.90    2.00
   0  -3   2   30.60    1.60
   0  -3   2   30.00    2.30
   0   3   3    2.30    0.70
   0   3   3    3.10    1.20
   0   3   3    1.40    0.70
   0   3  -3    2.50    1.00
   0   3  -3    1.80    1.60
   0   3  -3    2.90    0.80
   0  -3  -3    3.60    1.30
   0  -3  -3    4.00    1.00
   0  -3   3    1.40    0.90
   0  -3  -3    2.20    1.30
   0  -3   3    3.20    1.00
   0   3  -4    3.00    0.90
   0   3  -4    2.90    1.70
   0   3  -4    2.90    0.80
   0   3   4    4.00    1.10
   0  -3  -4    2.50    1.10
   0  -3   4    2.80    0.80
   0  -3  -4    1.50    0.80
   0  -3   4    1.90    0.80
   0  -3   4    1.90    0.70
   0  -3  -4    3.10    1.10
   0   3  -5   10.40    2.10
   0   3  -5    9.90    1.00
   0   3  -5    9.90    1.10
   0   3  -5    7.10    1.20
   0   3   5   10.70    1.40
   0  -3  -5    8.90    1.20
   0  -3   5    7.90    0.80
   0  -3  -5    8.70    1.40
   0  -3   5   10.50    0.90
   0  -3  -5   10.70    1.60
   0   3  -6    1.50    1.10
   0   3   6    0.60    1.00
   0   3  -6   -1.30    1.80
   0   3  -6   -0.30    1.00
   0  -3  -6   -0.80    0.90
   0  -3  -6    0.50    1.10
   0  -3  -6    2.20    1.00
   0   3  -7    2.30    0.80
   0   3  -7    1.50    1.90
   0   3  -7    1.80    1.20
   0  -3  -7    2.30    1.10
   0  -3  -7    1.60    1.20
   0  -3  -7    2.90    1.10
   0  -3  -7    1.50    1.40
   0   3  -8   19.20    3.10
   0   3  -8   29.80    3.00
   0   3  -8   28.80    1.80
   0  -3  -8   32.20    3.40
   0  -3  -8   23.10    2.30
   0  -3  -8   24.60    1.50
   0   3  -9   31.60    6.10
   0   3  -9   37.50    2.10
   0   3  -9   35.10    3.40
   0  -3  -9   30.40    2.80
   0  -3  -9   40.70    3.90
   0   4   0  291.47    8.20
   0   4   0  292.67    8.00
   0   4   0  285.57    8.10
   0   4   0  298.57    8.30
   0   4   0  298.07    7.80
   0  -4   0  289.47    8.20
   0  -4   0  294.37    8.20
   0  -4   0  285.17    8.80
   0   4  -1   48.60    2.40
   0   4  -1   52.39    2.10
   0   4   1   49.60    2.30
   0   4  -1   52.19    2.80
   0   4  -1   53.19    2.50
   0   4   1   53.09    2.60
   0   4   1   52.89    2.30
   0   4   1   52.99    2.50
   0   4   1   52.99    2.60
   0  -4  -1   53.39    2.60
   0  -4   1   55.59    2.60
   0  -4   1   51.29    2.70
   0  -4  -1   53.79    2.60
   0  -4  -1   52.69    2.20
   0  -4   1   53.09    2.50
   0  -4   1   54.69    2.10
   0  -4  -1   51.49    2.60
   0   4  -2  200.48    6.00
   0   4  -2  214.98    5.90
   0   4   2  207.18    6.30
   0   4   2  213.68    5.80
   0   4   2  212.38    6.00
   0  -4  -2  206.18    6.30
   0  -4   2  203.78    6.70
   0  -4  -2  207.58    6.00
   0  -4   2  212.08    5.80
   0  -4   2  208.88    6.10
   0  -4  -2  207.48    6.40
   0  -4  -2  191.88    6.80
   0   4   3   92.29    3.70
   0   4  -3   96.19    3.50
   0   4   3   92.69    3.10
   0   4   3   91.59    3.10
   0   4  -3   92.89    3.30
   0   4  -3   87.59    4.30
   0  -4  -3   94.99    3.80
   0  -4   3   85.09    4.50
   0  -4   3   92.39    3.40
   0  -4  -3   87.59    3.70
   0  -4   3   87.69    3.30
   0  -4  -3   85.89    3.90
   0  -4   3   91.79    3.30
   0  -4  -3   90.19    3.30
   0   4   4   52.49    1.80
   0   4   4   50.39    2.70
   0   4  -4   52.19    3.70
   0   4  -4   54.69    2.60
   0   4  -4   49.99    2.40
   0   4   4   50.39    1.80
   0  -4   4   53.89    2.40
   0  -4   4   50.99    2.50
   0  -4  -4   54.79    2.80
   0  -4  -4   50.59    2.80
   0  -4   4   55.49    2.30
   0  -4  -4   48.90    2.40
   0   4  -5   36.90    1.90
   0   4  -5   43.20    3.70
   0   4  -5   40.40    2.10
   0   4   5   40.10    2.50
   0   4  -5   38.40    2.50
   0  -4   5   37.00    2.40
   0  -4  -5   38.00    2.30
   0  -4  -5   40.30    2.60
   0  -4  -5   38.20    2.50
   0  -4   5   40.60    1.90
   0  -4   5   37.60    1.80
   0   4  -6   24.00    2.30
   0   4  -6   21.80    1.60
   0   4  -6   23.80    3.20
   0   4   6   26.50    3.80
   0  -4  -6   21.70    2.10
   0  -4   6   21.70    1.10
   0  -4  -6   21.80    2.10
   0  -4  -6   22.70    2.20
   0  -4   6   22.60    1.20
   0   4  -7    3.30    1.00
   0   4  -7    1.90    1.20
   0   4  -7    1.90    2.10
   0  -4  -7    4.80    1.90
   0  -4  -7    2.80    1.30
   0  -4  -7    2.10    1.30
   0  -4  -7    0.40    1.20
   0   4  -8   21.30    1.80
   0   4  -8   15.70    2.20
   0   4  -8   14.90    3.00
   0  -4  -8   18.80    1.90
   0  -4  -8   18.40    2.00
   0  -4  -8   16.60    2.50
   0   4  -9   72.29    5.90
   0   4  -9   69.09    3.00
   0  -4  -9   57.59    3.60
   0   5   0    0.70    0.90
   0   5   0    1.10    1.00
   0   5   0    0.80    0.90
   0   5   0    1.70    1.20
   0   5   0    1.10    2.00
   0  -5   0    0.50    1.10
   0  -5   0    0.80    1.10
   0  -5   0    1.60    1.20
   0   5  -1   69.39    2.80
   0   5  -1   65.59    2.80
   0   5   1   67.79    3.20
   0   5   1   66.79    3.10
   0   5   1   68.99    2.80
   0   5   1   64.09    3.20
   0   5   1   64.49    2.90
   0   5  -1   68.49    3.20
   0   5  -1   65.19    3.10
   0  -5  -1   69.19    3.20
   0  -5   1   68.39    3.10
   0  -5  -1   67.19    3.20
   0  -5   1   66.79    3.40
   0  -5   1   66.29    3.10
   0  -5   1   69.09    2.60
   0  -5  -1   69.19    2.90
   0  -5  -1   70.49    3.30
   0   5  -2   41.30    2.60
   0   5   2   41.60    2.50
   0   5   2   40.50    2.20
   0   5  -2   42.50    3.20
   0   5  -2   40.00    2.40
   0   5   2   37.50    2.70
   0   5  -2   43.10    2.20
   0  -5   2   42.20    2.40
   0  -5  -2   36.90    2.30
   0  -5  -2   41.00    2.90
   0  -5  -2   39.00    2.70
   0  -5   2   41.50    2.10
   0  -5  -2   40.40    2.70
   0  -5   2   39.40    3.20
   0  -5   2   41.90    2.40
   0   5  -3  212.48    6.40
   0   5   3  196.18    5.80
   0   5  -3  205.28    7.20
   0   5   3  199.98    6.00
   0   5   3  201.28    6.60
   0  -5   3  194.18    5.90
   0  -5   3  191.78    7.20
   0  -5  -3  188.38    6.50
   0  -5  -3  195.58    6.60
   0  -5  -3  200.78    6.10
   0  -5   3  202.28    6.20
   0  -5  -3  196.28    6.60
   0  -5   3  199.68    6.20
   0   5  -4  231.68    8.20
   0   5  -4  240.68    7.00
   0   5   4  223.98    6.40
   0   5  -4  212.98    6.60
   0   5   4  231.08    7.30
   0   5  -4  236.98    7.00
   0  -5   4  232.68    6.90
   0  -5  -4  225.38    6.80
   0  -5  -4  219.08    7.40
   0  -5  -4  239.18    7.50
   0  -5   4  228.18    6.90
   0  -5  -4  223.18    7.30
   0  -5   4  233.78    6.80
   0   5   5   48.90    3.00
   0   5  -5   50.99    2.80
   0   5  -5   45.70    3.90
   0   5  -5   46.50    2.40
   0   5  -5   47.60    2.60
   0  -5   5   47.20    2.30
   0  -5  -5   48.00    3.00
   0  -5  -5   52.49    2.80
   0  -5   5   48.10    2.70
   0  -5  -5   44.40    3.00
   0  -5   5   47.70    2.40
   0   5  -6    9.40    1.50
   0   5   6    9.90    1.90
   0   5  -6    6.60    1.20
   0   5  -6    5.60    2.30
   0  -5  -6    6.80    1.80
   0  -5   6    7.30    1.20
   0  -5   6    7.10    1.40
   0  -5   6    6.80    1.00
   0  -5  -6    7.30    1.60
   0  -5  -6    6.00    1.60
   0   5  -7    3.40    1.40
   0   5  -7    6.60    1.20
   0   5   7    5.50    1.70
   0   5  -7    5.10    4.00
   0  -5  -7    4.80    2.30
   0  -5  -7    5.80    1.60
   0  -5  -7    2.00    1.50
   0   5  -8   13.80    2.10
   0   5  -8   18.90    3.70
   0   5  -8   15.60    1.80
   0  -5  -8   15.30    2.10
   0  -5  -8   11.80    2.00
   0  -5  -8   21.40    3.30
   0  -5  -8   11.70    2.30
   0   5  -9    2.60    1.00
   0   5  -9    0.80    1.50
   0   5  -9    3.00    2.60
   0  -5  -9    2.10    1.10
   0  -5  -9    5.10    1.10
   0  -5  -9    2.20    1.60
   0   6   0   12.50    1.80
   0   6   0   21.00    2.70
   0   6   0   19.50    2.40
   0   6   0   12.40    2.20
   0   6   0   13.60    1.70
   0  -6   0   18.60    2.40
   0  -6   0   13.50    2.10
   0  -6   0   14.60    2.00
   0  -6   0   17.00    1.80
   0   6  -1  181.18    5.60
   0   6   1  173.78    6.20
   0   6   1  184.88    5.70
   0   6  -1  168.98    5.60
   0   6  -1  173.98    6.40
   0   6  -1  167.68    6.00
   0   6   1  179.48    5.80
   0   6   1  171.78    6.20
   0   6   1  172.28    6.60
   0   6  -1  176.58    6.10
   0  -6   1  174.88    6.10
   0  -6   1  171.48    5.30
   0  -6  -1  175.98    6.20
   0  -6   1  167.78    6.20
   0  -6  -1  174.38    6.00
   0  -6   1  169.58    6.00
   0  -6  -1  176.88    6.80
   0  -6  -1  174.98    5.60
   0   6  -2  191.78    7.00
   0   6  -2  176.78    6.20
   0   6  -2  198.38    6.50
   0   6   2  196.58    6.10
   0   6   2  200.18    6.70
   0   6   2  201.88    6.00
   0   6   2  189.98    6.60
   0   6  -2  181.68    6.00
   0  -6   2  199.58    6.50
   0  -6   2  192.88    5.80
   0  -6  -2  188.58    6.50
   0  -6  -2  195.28    6.70
   0  -6  -2  187.38    6.00
   0  -6   2  194.28    6.40
   0  -6  -2  184.38    6.60
   0  -6   2  191.88    7.00
   0   6   3    1.80    1.00
   0   6  -3    1.30    1.00
   0   6   3    2.50    1.10
   0   6  -3    1.80    0.80
   0   6   3    4.10    1.60
   0   6  -3    2.60    1.60
   0   6  -3    1.30    1.30
   0  -6  -3    2.10    1.20
   0  -6  -3    1.90    1.40
   0  -6   3    0.70    1.40
   0  -6  -3    2.00    1.30
   0  -6  -3    2.10    1.20
   0  -6   3    1.70    1.20
   0  -6   3    2.40    0.80
   0   6   4  136.09    4.50
   0   6   4  135.79    5.40
   0   6  -4  131.89    4.70
   0   6  -4  143.29    5.10
   0   6  -4  139.29    6.20
   0   6  -4  139.69    4.80
   0   6   4  143.89    4.60
   0  -6  -4  135.49    5.40
   0  -6   4  132.59    4.90
   0  -6  -4  124.89    5.30
   0  -6  -4  131.09    4.90
   0  -6  -4  133.49    5.40
   0  -6   4  136.89    4.80
   0  -6   4  138.29    4.90
   0   6  -5   14.10    1.70
   0   6  -5   15.60    2.00
   0   6  -5   15.20    1.80
   0   6   5    9.80    1.60
   0   6  -5   17.00    2.90
   0   6   5   13.00    1.30
   0  -6   5   11.80    1.60
   0  -6  -5   14.00    2.40
   0  -6   5   15.00    1.90
   0  -6  -5   12.00    1.80
   0  -6   5   13.50    1.60
   0  -6  -5   13.50    2.30
   0  -6  -5   12.50    2.20
   0   6  -6   41.50    4.50
   0   6   6   43.10    3.40
   0   6  -6   38.50    2.50
   0   6  -6   45.70    3.00
   0  -6   6   42.60    2.90
   0  -6  -6   46.70    4.10
   0  -6  -6   44.30    3.30
   0  -6   6   40.60    2.50
   0  -6  -6   39.30    3.10
   0  -6   6   40.60    2.20
   0  -6  -6   42.00    3.00
   0   6  -7    0.60    1.10
   0   6   7    1.70    1.70
   0   6  -7    0.90    2.20
   0   6  -7    2.00    1.30
   0  -6  -7    2.50    1.60
   0  -6   7    2.50    0.80
   0  -6  -7    4.10    2.10
   0  -6  -7    0.40    1.60
   0  -6  -7    1.30    1.60
   0  -6   7    1.90    0.90
   0   6  -8    0.00    1.10
   0   6  -8   -1.30    2.20
   0   6  -8    0.20    1.30
   0  -6  -8    1.30    1.50
   0  -6  -8    0.50    1.50
   0  -6  -8    0.90    1.30
   0   6  -9    5.00    1.40
   0   6  -9    2.30    1.50
   0   6  -9    1.90    2.40
   0  -6  -9    2.20    1.40
   0  -6  -9   -0.10    1.90
   0  -6  -9    3.80    1.80
   0   7   0    3.90    1.70
   0   7   0    3.00    1.70
   0   7   0    3.00    1.30
   0   7   0   -0.90    1.50
   0   7   0    0.60    1.20
   0  -7   0    4.30    1.70
   0  -7   0    2.00    1.60
   0  -7   0    2.80    1.00
   0  -7   0    2.40    1.50
   0   7   1   -0.30    1.20
   0   7   1    0.90    1.20
   0   7  -1    2.80    1.60
   0   7  -1    1.10    1.40
   0   7  -1    2.20    1.30
   0   7  -1    1.30    1.10
   0   7   1    1.60    1.60
   0   7   1    1.40    1.30
   0   7   1    0.60    1.20
   0  -7  -1    1.40    1.30
   0  -7   1    1.30    1.40
   0  -7   1    1.60    1.50
   0  -7   1    1.10    0.80
   0  -7   1    1.50    1.40
   0  -7  -1    0.70    1.10
   0  -7  -1    2.20    1.60
   0  -7  -1    2.50    1.50
   0   7  -2   28.30    2.20
   0   7  -2   35.30    3.20
   0   7  -2   34.50    2.10
   0   7  -2   29.50    2.40
   0   7   2   28.10    2.70
   0   7  -2   30.90    2.80
   0   7   2   29.50    2.40
   0   7   2   25.70    2.60
   0   7   2   30.10    2.20
   0  -7  -2   29.60    2.30
   0  -7   2   29.20    2.40
   0  -7   2   29.10    2.60
   0  -7   2   32.40    2.00
   0  -7  -2   27.10    2.70
   0  -7  -2   27.90    2.60
   0  -7   2   27.10    2.80
   0  -7  -2   31.20    2.80
   0   7   3    0.50    1.10
   0   7   3    2.10    1.60
   0   7   3    2.40    1.20
   0   7  -3    1.80    1.50
   0   7  -3    0.40    0.80
   0   7  -3    1.60    1.60
   0   7  -3    1.20    1.10
   0  -7  -3    2.10    1.50
   0  -7   3    0.10    1.50
   0  -7   3    1.70    1.30
   0  -7   3    0.70    1.30
   0  -7   3    0.80    0.80
   0  -7  -3    1.30    1.20
   0  -7  -3    1.40    1.50
   0   7   4    0.80    1.10
   0   7   4    1.20    1.60
   0   7  -4    1.10    1.10
   0   7  -4    1.20    1.30
   0   7  -4    0.50    1.80
   0   7  -4    1.70    0.90
   0   7   4    1.60    1.10
   0  -7  -4    1.50    1.50
   0  -7   4    0.30    1.80
   0  -7   4    0.40    0.80
   0  -7   4    0.10    1.10
   0  -7   4    0.00    1.30
   0  -7  -4    0.50    1.40
   0  -7  -4    0.80    1.40
   0  -7  -4    0.40    1.20
   0   7   5   23.80    1.90
   0   7  -5   30.20    3.70
   0   7  -5   24.00    2.50
   0   7  -5   24.10    2.30
   0   7   5   22.10    2.90
   0   7   5   22.90    2.10
   0   7  -5   26.30    2.20
   0  -7  -5   24.20    2.90
   0  -7  -5   25.60    3.30
   0  -7   5   23.70    2.20
   0  -7   5   25.70    2.30
   0  -7  -5   25.60    2.90
   0  -7  -5   21.90    2.60
   0  -7   5   27.80    4.00
   0   7  -6   13.00    4.00
   0   7   6   16.90    2.70
   0   7  -6   12.50    1.80
   0   7  -6   10.30    1.60
   0  -7  -6   10.60    2.30
   0  -7  -6   11.70    2.60
   0  -7   6   13.60    1.80
   0  -7  -6   12.10    2.10
   0  -7  -6   13.20    2.40
   0  -7   6   12.30    2.00
   0  -7   6    9.50    1.60
   0   7  -7    8.60    1.70
   0   7  -7   10.30    1.70
   0   7  -7    7.50    2.90
   0   7   7   11.40    2.50
   0  -7  -7    9.30    2.20
   0  -7   7   10.70    1.60
   0  -7  -7    9.00    2.60
   0  -7   7   10.10    1.80
   0  -7  -7   14.30    3.90
   0  -7   7   12.00    1.60
   0   7  -8    1.30    1.20
   0   7  -8   -1.50    2.10
   0  -7  -8    3.30    2.40
   0  -7  -8    3.10    1.50
   0  -7  -8    2.20    2.00
   0   7  -9   29.40    2.50
   0   7  -9   25.10    4.20
   0   7  -9   19.90    2.60
   0  -7  -9   15.60    2.80
   0  -7  -9   14.80    2.80
   0  -7  -9   24.70    2.70
   0   8   0  162.48    6.20
   0   8   0  165.48    6.30
   0   8   0  165.88    5.50
   0   8   0  143.29    6.00
   0   8   0  155.98    5.70
   0  -8   0  141.39    5.90
   0  -8   0  165.38    8.50
   0  -8   0  147.89    6.10
   0  -8   0  159.08    5.40
   0   8   1   -1.00    1.10
   0   8   1    0.80    1.20
   0   8  -1    0.50    1.10
   0   8  -1   -0.70    1.30
   0   8  -1    0.60    1.50
   0   8   1    0.00    1.50
   0   8  -1    2.60    1.20
   0   8  -1    0.70    1.50
   0   8   1   -0.10    1.10
   0   8   1    1.70    1.60
   0  -8  -1   -0.40    1.40
   0  -8   1    0.20    0.80
   0  -8  -1    0.70    1.50
   0  -8   1    0.80    1.40
   0  -8  -1    1.70    1.40
   0  -8   1    0.00    1.40
   0  -8   1    0.10    1.50
   0   8   2   12.90    2.40
   0   8  -2   13.00    2.20
   0   8  -2   14.40    1.90
   0   8   2   16.60    2.10
   0   8  -2   11.20    2.20
   0   8  -2   11.90    1.80
   0   8   2   14.00    1.90
   0   8  -2   15.30    2.40
   0   8   2   14.00    2.20
   0  -8  -2   12.30    2.30
   0  -8   2   14.20    2.50
   0  -8   2   16.20    2.60
   0  -8  -2   11.10    1.80
   0  -8  -2   12.20    1.90
   0  -8   2   12.50    1.40
   0  -8   2   11.80    2.10
   0  -8  -2   12.20    2.30
   0   8   3    4.70    2.10
   0   8   3    3.10    1.40
   0   8  -3    3.60    1.10
   0   8  -3    4.70    1.70
   0   8  -3    4.50    2.00
   0   8  -3    4.80    1.40
   0   8   3    4.20    1.40
   0  -8  -3    3.50    1.70
   0  -8   3    4.10    1.60
   0  -8   3    2.50    0.90
   0  -8   3    5.00    1.70
   0  -8  -3    3.00    1.70
   0  -8  -3    4.20    1.80
   0  -8   3    5.20    2.00
   0  -8  -3    4.30    1.50
   0   8   4   -2.00    1.10
   0   8   4    0.20    1.20
   0   8  -4    0.20    1.50
   0   8  -4    0.40    2.00
   0   8  -4    1.40    1.30
   0   8  -4    0.50    1.00
   0  -8   4   -0.40    1.60
   0  -8  -4    0.60    1.40
   0  -8   4    0.10    0.90
   0  -8  -4    0.50    1.70
   0  -8  -4    0.30    1.70
   0  -8   4   -1.60    3.10
   0  -8  -4    0.40    1.60
   0  -8   4   -0.20    1.40
   0   8  -5    2.10    2.20
   0   8   5    2.10    1.30
   0   8  -5    0.90    1.30
   0   8  -5    2.50    1.50
   0   8   5    3.50    1.30
   0   8  -5    2.10    1.20
   0   8   5    0.90    2.00
   0  -8  -5    2.70    2.00
   0  -8   5    2.50    1.40
   0  -8  -5    0.60    1.90
   0  -8   5    1.70    1.60
   0  -8  -5    1.70    1.80
   0  -8   5    1.50    1.10
   0  -8  -5    2.70    1.60
   0   8  -6    1.90    1.40
   0   8  -6    0.80    2.40
   0   8   6    0.90    2.00
   0   8   6    2.10    1.20
   0   8  -6    0.10    1.10
   0   8   6    1.30    0.90
   0  -8  -6    1.60    1.70
   0  -8   6   -0.10    1.10
   0  -8  -6   -1.00    2.00
   0  -8  -6   -0.20    1.90
   0  -8   6    2.50    1.40
   0  -8  -6   -0.10    1.70
   0  -8   6    2.10    1.60
   0   8  -7    0.00    1.20
   0   8   7    0.90    2.20
   0   8  -7   -0.50    1.20
   0   8  -7   -0.50    3.50
   0  -8   7    1.40    1.40
   0  -8  -7    1.40    2.60
   0  -8  -7    0.60    1.80
   0  -8  -7    2.40    1.70
   0  -8   7    0.70    1.10
   0  -8  -7   -0.70    1.70
   0  -8   7    1.30    1.10
   0   8  -8   14.30    2.10
   0   8  -8    9.20    2.00
   0   8  -8   11.30    3.40
   0  -8  -8   11.50    2.50
   0  -8  -8    9.30    2.60
   0  -8  -8   16.20    3.40
   0   9   0   -0.40    1.20
   0   9   0    1.90    1.80
   0   9   0    0.70    1.70
   0   9   0    0.90    1.30
   0   9   0    2.00    1.60
   0  -9   0    0.60    1.00
   0  -9   0    0.60    1.60
   0  -9   0   -0.30    1.60
   0  -9   0   -0.40    1.50
   0   9  -1   18.90    2.80
   0   9  -1   18.00    2.70
   0   9   1   19.70    2.60
   0   9  -1   16.30    2.10
   0   9   1   17.10    2.80
   0   9  -1   11.80    2.30
   0   9   1   19.30    2.90
   0   9   1   18.00    2.20
   0   9  -1   15.20    2.00
   0   9   1   19.90    2.30
   0  -9   1   17.80    2.70
   0  -9  -1   20.80    2.90
   0  -9   1   20.00    2.80
   0  -9  -1   18.30    2.60
   0  -9  -1   17.10    2.50
   0  -9   1   18.20    2.70
   0  -9   1   13.90    1.60
   0   9  -2    4.60    2.20
   0   9   2    5.50    2.10
   0   9  -2    3.00    1.40
   0   9   2    4.10    1.50
   0   9   2    3.70    1.60
   0   9  -2    3.30    1.80
   0   9  -2    4.90    1.50
   0   9  -2    7.30    2.30
   0   9   2    4.90    1.70
   0  -9  -2    4.10    1.70
   0  -9   2    5.10    2.10
   0  -9  -2    5.00    2.10
   0  -9   2    4.40    1.10
   0  -9  -2    5.20    2.00
   0  -9   2    7.70    1.90
   0  -9   2    7.40    2.10
   0  -9  -2    4.70    1.50
   0   9  -3    1.70    1.10
   0   9  -3    1.20    1.30
   0   9  -3    1.40    1.70
   0   9  -3    0.90    1.80
   0   9   3   -0.10    1.30
   0   9   3    2.10    1.40
   0   9   3    1.90    1.90
   0   9  -3    2.30    1.50
   0  -9  -3    0.60    1.60
   0  -9   3    2.10    1.60
   0  -9  -3    4.50    2.10
   0  -9   3    1.20    0.90
   0  -9  -3    1.10    1.80
   0  -9  -3    1.00    1.80
   0  -9   3    1.20    1.70
   0   9  -4   13.00    2.90
   0   9  -4   11.30    2.00
   0   9   4   15.80    2.10
   0   9   4   14.00    2.90
   0   9   4   14.30    2.00
   0   9  -4   11.60    1.70
   0   9  -4   18.10    2.70
   0  -9   4   18.40    3.40
   0  -9   4   15.60    2.30
   0  -9  -4   13.70    2.70
   0  -9  -4   17.00    3.00
   0  -9   4   12.10    1.60
   0   9   5    6.30    2.40
   0   9   5    6.20    1.60
   0   9  -5    9.60    1.90
   0   9  -5    5.20    2.60
   0   9   5    4.30    1.50
   0   9  -5    7.50    1.60
   0   9  -5    8.40    2.10
   0  -9  -5    6.90    2.50
   0  -9  -5    6.10    1.90
   0  -9  -5    5.20    2.50
   0  -9  -5    7.00    2.40
   0  -9   5    4.40    1.30
   0  -9   5    6.80    2.10
   0  -9   5    8.90    2.00
   0   9  -6    3.80    1.70
   0   9   6    4.70    1.20
   0   9  -6    3.40    1.40
   0   9   6    5.10    2.60
   0   9   6    1.90    1.20
   0   9  -6    5.10    2.70
   0  -9  -6    4.10    2.30
   0  -9   6    2.90    1.80
   0  -9  -6    4.40    2.70
   0  -9   6    6.10    1.70
   0  -9   6    4.00    1.60
   0  -9  -6    5.80    3.80
   0  -9  -6    2.80    2.00
   0   9  -7   -1.00    2.30
   0   9  -7    0.00    1.30
   0  -9   7    3.20    1.30
   0  -9  -7   -2.10    1.90
   0  -9  -7    3.10    1.90
   0  -9  -7    2.10    2.10
   0  -9   7    3.40    1.30
   0  -9  -7   -0.90    2.70
   0  -9   7    3.50    1.70
   0   9  -8    3.90    1.60
   0   9  -8   -1.10    1.40
   0   9  -8    1.40    2.70
   0  -9  -8    2.10    3.20
   0  -9  -8   -0.80    2.00
   0  -9  -8    2.40    2.00
   0  10   0   13.10    2.20
   0  10   0   11.80    2.30
   0  10   0   21.10    3.10
   0  10   0   13.60    2.70
   0  10   0   14.30    2.10
   0 -10   0   18.20    2.90
   0 -10   0   16.60    2.80
   0 -10   0   13.20    2.60
   0 -10   0   14.70    1.90
   0  10   1    3.00    1.60
   0  10   1    2.40    2.10
   0  10   1    1.30    1.50
   0  10  -1   -0.30    1.90
   0  10  -1    2.00    1.60
   0  10  -1    3.90    2.10
   0  10   1    5.70    1.90
   0  10  -1    3.30    1.50
   0  10   1    1.90    2.00
   0  10  -1    2.70    2.00
   0 -10   1    1.70    1.90
   0 -10  -1    3.00    2.00
   0 -10   1    3.50    2.30
   0 -10   1    1.90    1.10
   0 -10  -1    1.70    1.80
   0 -10  -1    1.60    2.00
   0 -10   1    2.20    1.80
   0  10   2   23.50    2.70
   0  10   2   18.20    2.30
   0  10   2   19.30    3.20
   0  10  -2   16.30    2.80
   0  10  -2   15.70    2.20
   0  10  -2   16.40    2.30
   0  10  -2   16.70    2.90
   0  10  -2   18.70    2.90
   0 -10   2   20.10    3.00
   0 -10  -2   17.60    3.00
   0 -10  -2   15.20    2.70
   0 -10   2   18.50    2.90
   0 -10  -2   20.40    3.10
   0 -10   2   13.80    1.70
   0 -10   2   20.50    3.80
   0  10  -3   31.70    3.00
   0  10  -3   31.30    3.20
   0  10  -3   30.90    4.10
   0  10   3   30.40    2.80
   0  10   3   24.30    2.70
   0  10   3   31.60    3.80
   0  10  -3   33.80    3.10
   0 -10  -3   31.60    3.00
   0 -10  -3   29.70    3.50
   0 -10  -3   31.60    3.40
   0 -10   3   30.10    4.10
   0 -10   3   29.40    2.50
   0 -10  -3   29.20    3.90
   0 -10   3   33.10    3.20
   0 -10   3   25.90    2.90
   0  10  -4    7.80    1.60
   0  10  -4    9.80    1.90
   0  10   4   10.10    2.00
   0  10   4    8.00    1.80
   0  10   4    8.40    2.70
   0 -10   4    8.60    2.30
   0 -10  -4    7.30    2.10
   0 -10   4    9.60    3.00
   0 -10  -4    8.00    2.60
   0 -10   4    9.50    2.20
   0 -10  -4    6.90    2.40
   0 -10  -4    9.60    2.60
   0 -10   4    5.20    1.40
   0  10  -5    4.80    2.00
   0  10   5    6.60    2.60
   0  10  -5    5.50    2.20
   0  10  -5    6.00    2.90
   0  10   5    3.10    1.60
   0  10   5    5.80    1.70
   0  10  -5    4.40    1.50
   0 -10   5    4.90    1.40
   0 -10  -5    5.50    2.30
   0 -10  -5    5.00    2.10
   0 -10  -5    2.60    2.50
   0 -10   5    6.90    1.90
   0 -10   5    5.70    2.10
   0 -10  -5    4.90    2.40
   0  10  -6    1.20    2.40
   0  10   6    2.30    1.30
   0  10   6    3.40    1.40
   0  10  -6    3.20    1.60
   0  10   6    4.00    2.80
   0  10  -6    1.60    1.40
   0 -10  -6   -0.80    2.70
   0 -10  -6    1.00    2.00
   0 -10   6    2.70    1.30
   0 -10  -6    5.20    2.20
   0 -10   6    4.50    2.00
   0 -10  -6    2.40    1.80
   0 -10   6    4.10    1.70
   0  10  -7    2.70    2.70
   0  10   7    7.00    3.10
   0  10  -7    4.60    2.00
   0  10  -7    5.10    1.90
   0 -10   7    8.40    2.20
   0 -10  -7    5.30    2.60
   0 -10  -7    7.80    2.40
   0 -10   7    9.60    1.80
   0 -10  -7   -1.80    3.40
   0 -10   7    9.50    2.20
   0 -10  -7   11.10    2.70
   0  10  -8    5.90    1.90
   0  10  -8    2.60    2.90
   0 -10  -8    2.90    2.50
   0 -10  -8    3.70    2.30
   0  11   0    1.50    1.80
   0  11   0   -0.90    1.40
   0  11   0    0.70    1.90
   0  11   0   -1.40    2.00
   0  11   0    0.40    1.60
   0 -11   0    0.00    2.00
   0 -11   0   -0.70    1.80
   0 -11   0   -1.40    1.10
   0  11  -1   15.80    2.50
   0  11   1   17.40    3.30
   0  11  -1   13.20    3.00
   0  11  -1   17.00    3.20
   0  11   1   12.60    2.40
   0  11  -1   12.90    2.30
   0  11   1   10.70    2.20
   0  11   1   13.10    2.30
   0  11  -1   13.40    2.80
   0 -11   1   16.50    3.20
   0 -11  -1   16.30    2.90
   0 -11  -1   13.30    2.80
   0 -11   1   10.90    2.70
   0 -11  -1   13.80    2.90
   0 -11  -1   14.80    3.00
   0 -11   1   12.00    1.80
   0 -11   1   15.00    2.90
   0  11   2   30.10    3.00
   0  11  -2   23.50    3.30
   0  11  -2   27.60    2.90
   0  11   2   27.80    3.50
   0  11   2   32.80    3.30
   0  11   2   31.10    4.10
   0  11  -2   27.70    3.30
   0  11  -2   23.30    2.80
   0  11  -2   28.90    3.90
   0 -11   2   26.70    3.30
   0 -11   2   28.00    3.80
   0 -11   2   26.10    2.50
   0 -11   2   23.00    3.10
   0 -11  -2   29.00    3.60
   0 -11  -2   27.10    4.10
   0 -11  -2   25.10    3.60
   0  11  -3   85.29    8.60
   0  11   3   86.79    5.60
   0  11  -3   88.99    4.70
   0  11   3   84.79    4.70
   0  11   3   97.19    4.70
   0  11  -3   78.79    4.50
   0  11  -3   80.49    5.70
   0 -11   3   86.09    6.10
   0 -11   3   84.39    5.10
   0 -11  -3   90.49    5.90
   0 -11   3   86.79    5.30
   0 -11  -3   92.49    5.60
   0 -11  -3   83.29    5.30
   0 -11   3   95.09    4.40
   0  11  -4   28.10    3.20
   0  11  -4   28.10    2.90
   0  11  -4   33.10    4.30
   0  11   4   27.00    3.00
   0  11   4   30.70    3.10
   0  11  -4   30.10    3.00
   0  11   4   28.80    4.00
   0 -11   4   30.70    2.80
   0 -11  -4   31.10    3.70
   0 -11   4   30.30    3.60
   0 -11   4   32.30    3.40
   0 -11  -4   30.50    3.20
   0 -11  -4   29.20    7.20
   0 -11   4   35.60    5.10
   0 -11  -4   32.20    3.80
   0  11  -5   -2.20    3.00
   0  11  -5   -1.90    1.20
   0  11   5   -1.20    2.60
   0  11  -5   -0.50    1.50
   0  11  -5    0.70    1.80
   0  11   5    0.80    1.70
   0  11   5   -1.10    1.50
   0 -11   5    0.00    1.20
   0 -11  -5   -0.30    1.80
   0 -11   5   -2.60    1.70
   0 -11  -5    0.00    2.40
   0 -11   5   -0.40    1.60
   0 -11  -5   -5.10    2.60
   0  11  -6    5.90    1.80
   0  11  -6    7.90    2.00
   0  11   6    6.70    1.70
   0  11  -6    6.00    3.00
   0  11   6   12.50    4.20
   0  11  -6    6.50    2.00
   0  11   6    9.50    1.80
   0 -11  -6    8.50    2.30
   0 -11   6   11.00    3.40
   0 -11  -6    7.60    2.40
   0 -11   6   10.70    1.80
   0 -11  -6   10.20    3.10
   0  11  -7    0.60    1.60
   0  11  -7   -1.10    2.30
   0  11  -7   -1.30    1.40
   0  11  -7   -2.40    1.40
   0 -11  -7   -3.30    2.00
   0 -11   7   -0.30    1.80
   0 -11  -7   -2.20    2.00
   0 -11   7    1.20    1.30
   0  12   0   41.80    3.50
   0  12   0   42.80    4.30
   0  12   0   45.30    4.50
   0 -12   0   48.20    4.30
   0 -12   0   43.40    4.10
   0 -12   0   52.19    5.20
   0 -12   0   46.90    3.50
   0  12   1   32.30    3.20
   0  12   1   34.00    4.20
   0  12  -1   34.90    4.00
   0  12  -1   31.30    3.70
   0  12  -1   32.20    3.20
   0  12   1   30.30    3.80
   0  12   1   35.00    4.00
   0  12  -1   34.00    4.30
   0 -12  -1   42.70    4.80
   0 -12  -1   32.20    3.20
   0 -12  -1   29.10    3.80
   0 -12   1   31.30    3.70
   0 -12  -1   31.80    3.80
   0 -12   1   34.10    3.00
   0 -12   1   40.60    4.70
   0 -12   1   32.60    3.80
   0  12   2    6.30    2.10
   0  12   2    2.50    1.90
   0  12  -2    1.50    2.90
   0  12  -2    2.00    1.70
   0  12   2    2.60    1.70
   0  12  -2    1.00    2.20
   0  12  -2    1.40    2.40
   0  12   2    3.10    2.70
   0  12  -2    3.50    2.40
   0 -12  -2    3.20    2.40
   0 -12  -2    3.40    2.40
   0 -12   2    2.10    2.60
   0 -12  -2    4.00    2.50
   0 -12   2    4.10    2.10
   0 -12   2    3.70    2.30
   0 -12   2    1.60    1.50
   0  12   3   17.10    3.80
   0  12   3   18.70    2.60
   0  12  -3   18.30    2.60
   0  12  -3   20.40    3.30
   0  12  -3   17.70    2.60
   0  12  -3   23.00    3.90
   0 -12   3   22.40    3.90
   0 -12  -3   18.50    3.80
   0 -12   3   16.00    2.20
   0 -12  -3   19.70    3.60
   0 -12   3   14.80    3.20
   0 -12   3   20.50    3.20
   0  12   4   22.00    2.90
   0  12  -4   18.10    2.80
   0  12  -4   27.30    3.20
   0  12   4   30.20    4.80
   0 -12   4   23.60    3.20
   0 -12   4   28.00    3.90
   0 -12  -4   28.00    4.20
   0 -12   4   22.90    2.50
   0 -12  -4   26.00    3.90
   0 -12   4   29.50    4.50
   0 -12  -4   25.80    3.90
   0  12  -5    7.00    2.10
   0  12   5   17.80    4.20
   0  12  -5   12.10    2.50
   0  12   5   10.20    2.20
   0  12  -5    9.70    3.60
   0 -12  -5   10.70    2.50
   0 -12   5   14.00    3.60
   0 -12  -5   11.30    3.00
   0 -12  -5   11.40    3.40
   0 -12  -5   11.70    4.00
   0 -12   5   12.70    2.00
   0  12  -6    0.60    2.00
   0  12   6    4.80    3.20
   0  12   6    2.90    3.60
   0  12  -6    3.10    1.70
   0  12  -6    0.10    1.70
   0  12  -6    1.30    2.80
   0  12   6    0.30    1.60
   0 -12  -6    4.10    2.20
   0 -12   6    3.40    1.40
   0 -12   6    7.10    2.10
   0 -12  -6    3.00    2.80
   0 -12   6    5.90    2.50
   0  12   7    3.50    1.20
   0  12   7   -0.10    1.20
   0  12  -7    1.00    1.70
   0  12  -7   -3.30    1.60
   0 -12  -7   -0.80    2.20
   0 -12   7    4.30    2.00
   0 -12  -7    4.50    2.20
   0 -12   7    2.90    1.40
   0 -12  -7   -1.30    2.00
   0  13   0   -0.60    1.90
   0  13   0   -2.70    1.70
   0  13   0   -0.30    2.70
   0  13   0    1.20    1.80
   0 -13   0   -2.30    2.00
   0 -13   0    1.10    2.60
   0 -13   0   -0.40    1.40
   0 -13   0    1.70    2.20
   0  13  -1    0.10    1.70
   0  13  -1    3.70    2.50
   0  13  -1    3.10    2.00
   0  13   1    1.70    4.40
   0  13   1    2.30    2.10
   0  13   1    3.20    2.00
   0  13  -1   -0.80    2.50
   0 -13   1    1.10    1.50
   0 -13  -1    4.90    2.90
   0 -13  -1    1.30    2.50
   0 -13   1    2.30    2.30
   0 -13   1    1.90    2.70
   0 -13   1    4.00    2.60
   0 -13  -1    3.40    1.70
   0 -13  -1    4.30    2.60
   0  13   2    5.70    3.00
   0  13  -2    1.30    1.90
   0  13   2    2.80    1.80
   0  13  -2    2.10    2.60
   0  13   2    1.90    3.10
   0  13  -2    2.40    1.80
   0  13   2    2.40    2.10
   0 -13  -2    1.80    2.50
   0 -13   2    3.70    2.80
   0 -13  -2    3.70    2.60
   0 -13   2    1.70    2.20
   0 -13  -2    0.80    1.80
   0 -13   2    2.90    1.50
   0 -13   2    2.60    2.20
   0 -13  -2    3.60    2.80
   0  13   3   -1.20    2.80
   0  13   3   -2.40    1.60
   0  13  -3   -2.40    1.40
   0  13   3   -0.30    1.70
   0  13  -3    0.50    1.80
   0  13  -3   -1.40    2.40
   0 -13   3    6.80    3.10
   0 -13   3    0.40    2.30
   0 -13   3    0.20    2.10
   0 -13   3   -1.40    1.10
   0 -13  -3    1.10    2.40
   0 -13  -3    0.50    2.30
   0 -13  -3   -3.70    2.40
   0  13   4    2.70    1.80
   0  13   4    3.60    3.20
   0  13   4    3.20    1.80
   0  13  -4    3.90    1.90
   0  13  -4    2.40    2.70
   0 -13  -4    1.30    3.30
   0 -13   4    2.10    2.20
   0 -13  -4    6.80    3.00
   0 -13   4    3.90    1.50
   0 -13  -4    3.50    2.50
   0 -13   4   12.70    4.00
   0 -13   4    6.80    2.30
   0  13   5    4.80    3.50
   0  13   5    1.40    1.90
   0  13  -5    1.80    2.00
   0 -13   5    5.50    2.20
   0 -13   5    4.70    2.60
   0 -13  -5    3.10    2.60
   0 -13  -5    1.90    2.90
   0 -13   5    1.80    1.40
   0  13  -6    4.80    2.20
   0  13  -6    2.30    2.10
   0  13   6    2.30    1.70
   0  13  -6    0.90    3.00
   0 -13   6    6.00    2.60
   0 -13  -6    3.00    2.60
   0 -13  -6    2.40    2.80
   0 -13   6    7.70    1.80
   0  14   0   -3.50    2.60
   0  14   0   -0.50    2.10
   0  14   0    0.30    2.00
   0  14   0   -0.10    1.90
   0 -14   0   -0.30    2.30
   0 -14   0    1.60    1.70
   0 -14   0   -0.30    2.30
   0 -14   0    0.60    2.90
   0  14   1    1.40    1.90
   0  14  -1    4.30    2.20
   0  14   1    2.40    2.30
   0  14  -1   -0.10    2.70
   0  14  -1    1.60    1.80
   0  14   1    3.00    1.80
   0  14   1    0.50    3.00
   0  14  -1    2.80    3.30
   0 -14   1   -0.90    2.20
   0 -14  -1    0.80    1.70
   0 -14  -1   -0.40    2.90
   0 -14   1    0.70    1.50
   0 -14  -1    2.30    2.60
   0 -14   1    2.40    3.20
   0 -14  -1   -0.60    2.40
   0 -14   1    2.30    2.30
   0  14  -2   -1.80    2.20
   0  14   2    1.30    1.80
   0  14  -2    1.30    1.80
   0  14  -2   -2.20    1.80
   0  14   2   -4.90    2.90
   0  14   2    0.30    2.20
   0  14   2    0.70    1.90
   0 -14  -2   -2.10    2.90
   0 -14   2   -0.70    1.90
   0 -14   2    4.20    3.10
   0 -14  -2    1.30    2.40
   0 -14   2   -1.50    1.20
   0 -14   2   -0.60    2.30
   0 -14  -2   -2.70    1.70
   0  14   3    6.30    3.80
   0  14   3    9.00    2.50
   0  14  -3    9.00    2.70
   0  14  -3    3.80    3.00
   0  14  -3    4.70    2.10
   0 -14   3   10.30    3.30
   0 -14  -3    8.70    3.20
   0 -14   3    6.10    1.80
   0 -14  -3   11.30    4.10
   0 -14  -3    6.80    3.50
   0 -14   3    6.90    2.50
   0 -14   3   29.60    9.60
   0  14   4   -2.70    1.70
   0  14  -4    3.00    2.30
   0  14   4    0.10    1.90
   0  14  -4   -2.20    2.00
   0 -14   4    2.60    2.20
   0 -14   4   -1.50    2.20
   0 -14   4    0.30    1.40
   0 -14  -4   -5.60    3.40
   0 -14  -4    0.30    2.50
   0 -14  -4    1.80    2.60
   0  14   5   14.00    2.60
   0  14  -5    7.30    3.90
   0  14  -5    9.00    3.30
   0  14  -5    3.80    2.40
   0  14   5   10.60    4.80
   0  14   5    5.30    2.10
   0 -14  -5    6.10    4.70
   0 -14   5    5.90    1.70
   0 -14   5   10.20    3.00
   0 -14  -5    7.50    2.90
   0 -14  -5    2.80    2.90
   0  15   0   -2.40    1.90
   0  15   0   -1.40    1.90
   0  15   0   -4.00    2.80
   0 -15   0   -1.20    3.00
   0 -15   0   -1.60    1.60
   0 -15   0   -1.30    2.30
   0 -15   0   -2.60    2.30
   0  15  -1    2.20    2.50
   0  15   1    5.80    2.40
   0  15  -1    1.70    2.20
   0  15  -1    7.00    2.40
   0  15   1    4.30    2.30
   0  15   1    6.00    3.80
   0 -15   1    4.20    2.90
   0 -15   1    2.40    1.80
   0 -15   1   11.00    4.80
   0 -15  -1    3.40    4.50
   0 -15   1    6.80    2.80
   0 -15  -1    6.20    2.30
   0 -15  -1    6.00    3.90
   0 -15  -1    9.50    3.30
   0  15  -2    0.90    1.80
   0  15   2   -1.70    1.90
   0  15   2    0.40    1.90
   0  15   2   -4.00    3.30
   0  15  -2    1.90    2.20
   0 -15  -2    0.50    2.40
   0 -15   2    2.50    2.90
   0 -15   2   -1.90    1.40
   0 -15   2    0.50    2.20
   0 -15  -2   -1.30    3.60
   0 -15   2    8.90    4.00
   0 -15  -2   -4.80    2.60
   0 -15  -2   -1.00    2.60
   0  15   3    0.10    2.20
   0  15  -3    2.20    2.20
   0  15  -3    0.20    1.80
   0  15  -3   -3.20    3.00
   0  15   3    1.90    4.00
   0 -15   3    5.10    2.70
   0 -15   3    3.60    1.80
   0 -15  -3    2.90    2.90
   0 -15  -3    1.60    2.60
   0 -15  -3    1.20    3.90
   0 -15  -3   -4.60    2.10
   0 -15   3    1.10    2.50
   0  15   4   -4.50    1.80
   0  15  -4   -4.70    2.80
   0  15   4    1.10    2.50
   0  15  -4   -0.60    2.00
   0  15  -4    0.10    1.80
   0 -15  -4   -3.30    2.30
   0 -15  -4   -0.10    2.30
   0 -15   4   -0.60    1.40
   0 -15  -4   -4.20    4.30
   0 -15   4    3.70    2.40
   0  16   0    6.50    2.80
   0  16   0    5.30    2.60
   0  16   0    6.70    2.30
   0 -16   0    6.30    3.10
   0 -16   0    1.40    3.00
   0 -16   0   16.90    4.40
   0 -16   0    6.50    3.30
   0  16   1    1.90    2.00
   0  16   1   -0.30    2.20
   0  16   1    5.80    2.50
   0  16   1    1.70    3.90
   0  16  -1    2.80    2.60
   0  16  -1    2.30    2.40
   0  16  -1    2.90    2.10
   0 -16  -1   -1.80    2.00
   0 -16   1   -1.70    1.60
   0 -16  -1    5.00    3.10
   0 -16   1    2.30    2.80
   0 -16  -1   -0.20    2.50
   0 -16  -1   10.80    4.50
   0  16  -2    3.70    3.70
   0  16   2   11.00    4.80
   0  16   2    7.60    2.50
   0  16   2    4.00    2.70
   0  16   2    9.10    2.20
   0 -16   2    5.20    3.10
   0 -16   2    9.90    3.10
   0 -16  -2   15.40    7.30
   0 -16  -2    1.90    2.40
   0 -16  -2    4.80    3.40
   0 -16   2    5.30    2.00
   0 -16  -2   10.80    3.40
   0  16  -3   -0.60    2.30
   0  16   3   -2.20    1.70
   0  16   3   -2.40    2.20
   0  16  -3   -4.30    2.70
   0  16   3   -4.80    3.90
   0 -16   3    0.60    1.60
   0 -16  -3    1.40    2.50
   0 -16  -3   -3.30    2.50
   0 -16   3    3.40    2.60
   1   0  -9   -1.00    1.20
   1   0  -9   -1.80    0.80
   1   0  -8    1.70    1.90
   1   0  -8    1.60    1.30
   1   0  -7   -1.50    1.00
   1   0  -7    0.30    1.60
   1   0  -7   -0.20    0.50
   1   0  -6    1.00    1.00
   1   0  -6    2.40    0.40
   1   0  -6    2.30    1.70
   1   0  -5   -0.70    0.80
   1   0  -4   23.20    2.00
   1   0  -1   -0.20    0.30
  -1   0   1   -0.50    0.20
   1   0   1    0.10    0.40
   1   0   1   -0.60    0.50
  -1   0  -1   -0.20    0.40
  -1   0  -1    0.10    0.40
   1   0   1   -0.80    0.40
  -1   0  -1   -0.80    0.50
   1   0   2   17.70    1.20
  -1   0  -2   19.80    1.10
  -1   0  -2   23.80    1.30
  -1   0  -3   -0.30    0.50
  -1   0  -3   -0.30    0.70
   1   0   3   -0.20    0.70
  -1   0  -3   -0.90    0.70
  -1   0  -4   91.99    3.80
  -1   0  -4   88.59    2.80
   1   0   4   89.99    3.00
  -1   0  -4   89.89    3.00
  -1   0  -5    0.10    0.90
  -1   0  -5    0.30    0.70
  -1   0  -5   -0.20    0.60
   1   0   5    0.50    0.70
  -1   0  -6   13.60    1.90
   1   0   6   16.00    1.10
  -1   0  -6   16.40    1.40
  -1   0  -6   15.80    1.20
  -1   0  -7    0.30    0.90
  -1   0  -7   -0.20    0.50
  -1   0  -7    0.10    0.60
  -1   0  -7   -0.40    1.20
  -1   0  -8    6.20    1.80
  -1   0  -8    6.70    1.20
  -1   0  -8   10.60    2.40
  -1   0  -9    4.30    1.70
  -1   0  -9    1.10    1.50
  -1   0  -9   -1.90    1.00
   1   1  -9    7.90    2.30
   1   1  -9    1.50    1.40
   1   1  -9    3.50    0.80
   1  -1  -9    3.20    1.10
   1  -1  -9    6.80    1.90
   1  -1  -9    9.00    2.50
   1   1  -8    0.30    0.60
   1   1  -8   -1.00    1.20
   1   1  -8    0.10    1.70
   1  -1  -8    2.20    1.70
   1  -1  -8    0.30    1.40
   1  -1  -8    0.50    0.90
   1   1  -7    3.70    1.80
   1   1  -7    5.40    1.40
   1   1  -7    5.00    0.60
   1  -1  -7    4.50    1.40
   1   1  -6   74.89    3.70
   1   1  -6   73.89    4.50
   1  -1  -6   80.59    3.90
   1  -1  -6   74.79    2.40
   1   1  -5    1.00    0.80
   1   1  -5    1.50    1.40
   1  -1  -5    2.00    1.00
   1  -1  -5    0.80    0.50
   1  -1  -5    1.30    0.50
   1  -1  -5    1.20    0.50
   1   1  -4  182.28    5.70
   1  -1  -4  174.38    4.50
   1  -1  -4  189.58    4.90
   1  -1  -4  178.48    4.60
   1  -1  -4  186.38    4.90
   1   1  -3  149.09    4.90
   1   1  -3  141.19    4.40
   1  -1  -3  145.59    4.00
   1  -1  -3  144.89    4.00
   1  -1  -3  148.89    3.60
   1  -1  -3  147.59    3.60
   1   1  -2   36.00    2.10
   1   1  -2   39.30    1.60
   1   1  -2   37.90    1.20
  -1   1   2   36.60    1.50
   1  -1  -2   42.70    1.50
  -1  -1   2   37.00    1.10
   1  -1  -2   40.10    1.20
   1  -1  -2   38.00    1.20
  -1  -1   2   37.40    1.10
   1  -1  -2   37.90    1.50
   1   1  -1    1.70    0.60
  -1   1   1    1.80    0.40
   1   1  -1    1.90    0.50
  -1   1   1    1.80    0.40
   1   1  -1    1.50    0.20
   1  -1  -1    2.30    0.60
   1  -1  -1    1.90    0.60
   1  -1  -1    1.50    0.50
  -1  -1   1    2.20    0.50
  -1  -1   1    1.70    0.20
  -1  -1   1    1.40    0.60
   1  -1  -1    1.80    0.40
   1   1   0   56.09    1.70
   1   1   0   54.79    1.80
  -1   1   0   58.79    2.00
  -1   1   0   58.99    1.80
  -1   1   0   57.09    1.70
  -1  -1   0   51.79    1.90
   1  -1   0   55.89    1.70
  -1  -1   0   57.19    1.80
   1  -1   0   55.19    1.80
   1  -1   0   51.79    1.60
  -1   1  -1 1377.56   90.29
  -1   1  -1 1212.58   40.10
   1   1   1 1345.87   91.19
   1  -1   1 1369.26   94.39
   1  -1   1 1243.68   41.40
  -1  -1  -1 1232.88   85.49
  -1  -1  -1 1257.27   44.40
  -1   1  -2    8.80    1.00
   1   1   2    7.90    0.80
  -1   1  -2    8.70    0.80
   1   1   2    8.80    1.10
  -1   1  -2    8.00    1.00
   1  -1   2    8.80    1.00
  -1  -1  -2    8.20    1.10
  -1  -1  -2    9.10    1.00
   1  -1   2    8.20    1.00
   1   1   3    1.10    0.80
  -1   1  -3   -0.10    0.50
  -1   1  -3   -0.80    0.60
  -1   1  -3   -0.20    0.70
   1  -1   3    0.20    0.60
  -1  -1  -3    0.30    0.90
  -1  -1  -3    0.30    0.90
   1  -1   3    1.00    0.70
  -1  -1  -3    0.80    0.60
  -1   1  -4   96.59    3.00
  -1   1  -4  112.39    4.10
   1   1   4  104.59    3.40
  -1   1  -4  101.69    3.20
   1  -1   4   99.39    3.20
  -1  -1  -4  103.29    4.10
  -1  -1  -4  101.59    3.40
  -1  -1  -4   96.69    3.10
  -1   1  -5    2.40    0.70
   1   1   5    2.90    0.90
  -1   1  -5    1.40    1.00
  -1   1  -5    2.70    0.80
  -1  -1  -5    2.10    1.00
  -1  -1  -5    1.50    1.10
   1  -1   5    3.00    0.70
  -1  -1  -5    3.20    0.90
  -1   1  -6   -0.40    1.00
  -1   1  -6    0.40    0.60
   1   1   6    1.10    0.80
  -1   1  -6   -1.20    1.00
  -1  -1  -6   -1.50    1.00
  -1  -1  -6   -0.70    0.80
  -1  -1  -6    0.30    0.80
   1  -1   6   -0.20    0.40
  -1   1  -7   13.50    2.00
  -1   1  -7   13.60    2.60
  -1   1  -7   15.40    1.50
  -1  -1  -7   16.50    1.30
  -1  -1  -7   15.40    1.70
  -1  -1  -7   15.30    1.40
  -1  -1  -7   12.80    2.10
  -1   1  -8    0.10    0.90
  -1   1  -8    0.40    1.30
  -1  -1  -8    1.00    1.40
  -1  -1  -8   -1.20    1.00
  -1   1  -9    2.50    2.50
  -1   1  -9   -0.40    1.00
  -1  -1  -9    6.90    1.80
  -1  -1  -9   -0.80    1.50
   1   2  -9    1.80    0.70
   1   2  -9    2.60    2.10
   1   2  -9    1.90    1.30
   1  -2  -9   -0.20    1.60
   1  -2  -9   -2.60    1.10
   1   2  -8    1.50    1.90
   1   2  -8    0.20    0.60
   1   2  -8    0.40    1.20
   1  -2  -8    2.30    1.50
   1  -2  -8   -1.00    1.00
   1   2  -7   24.00    3.60
   1   2  -7   19.20    1.00
   1   2  -7   24.00    2.50
   1  -2  -7   19.50    1.70
   1  -2  -7   24.10    2.80
   1   2  -6    2.30    1.10
   1   2  -6    2.10    1.80
   1  -2  -6    2.60    0.80
   1  -2  -6    2.30    0.80
   1  -2  -6    1.00    1.20
   1  -2  -6    2.80    0.80
   1   2  -5   51.59    2.70
   1   2  -5   53.49    3.50
   1  -2  -5   46.20    2.10
   1  -2  -5   52.09    2.20
   1  -2  -5   46.50    2.00
   1  -2  -5   50.49    2.00
   1   2  -4   19.10    2.30
   1   2  -4   15.10    1.60
   1  -2  -4   16.30    1.20
   1  -2  -4   16.50    1.50
   1  -2  -4   20.90    1.50
   1  -2  -4   18.20    1.20
   1   2  -3   -1.00    1.10
   1   2  -3    0.50    0.60
  -1   2   3    0.80    0.70
   1  -2  -3    0.60    0.60
  -1  -2   3    0.30    0.50
  -1  -2   3   -0.20    0.50
   1  -2  -3    0.60    0.60
   1  -2  -3    0.60    1.30
   1  -2  -3    1.40    0.80
  -1  -2   3    1.00    0.50
   1   2  -2   28.70    1.40
  -1   2   2   29.50    1.20
   1   2  -2   31.30    2.10
  -1   2   2   28.70    1.20
   1   2  -2   30.50    1.30
  -1   2   2   29.10    1.50
  -1   2   2   28.40    1.60
  -1  -2   2   29.80    1.30
   1  -2  -2   29.30    1.40
   1  -2  -2   29.40    1.60
  -1  -2   2   28.30    1.30
  -1  -2   2   27.90    1.30
   1  -2  -2   30.70    1.30
  -1  -2   2   29.60    2.00
   1  -2  -2   28.80    1.60
  -1   2   1   24.80    1.30
  -1   2   1   25.00    1.40
  -1   2   1   21.40    1.30
   1   2  -1   22.70    1.70
   1   2  -1   22.60    0.90
  -1   2   1   20.70    1.50
   1   2  -1   23.00    1.10
  -1   2   1   20.10    1.20
   1   2  -1   22.60    1.30
  -1  -2   1   21.80    1.40
   1  -2  -1   22.90    1.40
   1  -2  -1   21.90    1.30
  -1  -2   1   21.40    0.90
   1  -2  -1   24.70    1.50
   1  -2  -1   25.60    1.20
  -1  -2   1   22.70    1.70
   1  -2  -1   23.00    1.40
  -1   2   0    1.90    0.80
  -1   2   0    2.70    0.50
   1   2   0    1.10    0.80
  -1   2   0    1.70    0.60
  -1   2   0    2.00    0.70
   1   2   0    1.90    0.80
   1   2   0    2.30    0.70
   1  -2   0    1.80    0.70
   1  -2   0    1.90    0.70
   1  -2   0    2.10    0.80
  -1  -2   0    2.20    0.60
  -1  -2   0    1.50    0.60
   1  -2   0    2.00    0.50
   1  -2   0    2.10    0.80
  -1  -2   0    3.20    0.90
   1   2   1 1418.06   56.59
   1   2   1 1636.04  112.69
  -1   2  -1 1700.63  120.99
  -1   2  -1 1663.13   54.49
   1  -2   1 1508.15   54.19
  -1  -2  -1 1627.64  114.09
  -1  -2  -1 1585.44   57.49
  -1   2  -2   33.10    1.70
   1   2   2   32.40    1.50
  -1   2  -2   31.50    1.60
  -1   2  -2   33.30    1.50
   1   2   2   30.40    1.80
  -1   2  -2   29.40    2.30
  -1  -2  -2   31.90    1.50
   1  -2   2   33.20    1.60
   1  -2   2   32.80    1.70
  -1  -2  -2   32.30    1.80
   1   2   3   22.00    1.10
  -1   2  -3   22.70    3.20
   1   2   3   23.50    1.70
   1   2   3   21.50    1.10
  -1   2  -3   21.00    1.80
  -1   2  -3   21.20    1.80
  -1   2  -3   22.30    1.30
  -1  -2  -3   22.10    1.80
   1  -2   3   21.00    1.70
   1  -2   3   21.30    1.40
  -1   2  -4   17.50    1.80
  -1   2  -4   17.30    1.30
   1   2   4   18.40    1.60
  -1   2  -4   15.50    1.20
  -1   2  -4   19.40    2.50
   1  -2   4   13.00    1.60
  -1  -2  -4   16.30    1.50
   1  -2   4   16.00    1.30
  -1  -2  -4   15.70    1.60
  -1   2  -5   -0.40    1.40
   1   2   5    0.60    0.90
  -1   2  -5    0.20    0.60
  -1   2  -5   -0.30    0.90
  -1   2  -5    0.10    0.70
  -1  -2  -5   -0.60    0.80
  -1  -2  -5   -0.50    0.90
   1  -2   5   -0.20    0.60
  -1  -2  -5   -0.40    0.90
  -1   2  -6    6.40    1.00
   1   2   6    9.40    1.40
  -1   2  -6    6.20    2.10
  -1   2  -6    6.10    1.40
  -1   2  -6    7.80    1.10
   1  -2   6    7.60    0.80
  -1  -2  -6   10.00    1.70
   1  -2   6    9.50    0.80
  -1  -2  -6    7.60    1.30
  -1  -2  -6    8.40    1.50
  -1  -2  -6    5.90    1.20
  -1   2  -7    0.90    0.90
  -1   2  -7    0.30    1.30
  -1   2  -7    0.70    1.90
   1   2   7    1.20    1.00
  -1  -2  -7    2.00    1.00
  -1  -2  -7    0.40    1.10
  -1  -2  -7    1.70    1.10
  -1  -2  -7    2.00    1.40
  -1   2  -8    4.90    1.10
  -1   2  -8    4.70    1.70
  -1   2  -8   10.10    2.70
  -1  -2  -8    4.00    1.70
  -1  -2  -8    7.50    1.40
  -1  -2  -8    6.80    1.00
  -1   2  -9    5.00    2.40
  -1   2  -9    2.20    1.10
  -1   2  -9    4.90    2.10
  -1  -2  -9    3.40    1.80
  -1  -2  -9    0.80    1.40
   1   3  -9   14.10    2.10
   1   3  -9   18.50    1.40
   1   3  -9   21.60    3.40
   1  -3  -9   18.00    2.50
   1  -3  -9   13.90    1.90
   1   3  -8   13.70    3.00
   1   3  -8   10.50    1.70
   1  -3  -8    9.20    2.00
   1  -3  -8    9.30    1.50
   1   3  -7    0.00    1.80
   1   3  -7   -0.20    1.00
   1   3  -7   -0.50    0.60
   1  -3  -7    0.70    0.80
   1  -3  -7   -1.00    1.00
   1  -3  -7   -0.60    0.80
   1  -3  -7   -0.80    1.20
   1   3  -6   -0.10    0.80
   1   3  -6   -0.90    1.50
   1  -3  -6   -0.30    0.90
   1  -3  -6   -0.40    1.00
   1   3  -5   24.20    2.00
   1   3  -5   24.70    2.90
   1  -3  -5   24.10    1.70
   1  -3  -5   23.10    1.70
   1  -3  -5   23.90    1.80
   1   3  -4   48.80    2.30
   1   3  -4   46.80    3.30
  -1   3   4   49.80    2.30
   1  -3  -4   49.50    2.20
   1  -3  -4   49.10    2.40
   1  -3  -4   48.40    2.40
   1  -3  -4   46.50    2.10
  -1  -3   4   44.40    1.80
  -1  -3   4   49.60    2.30
  -1  -3   4   48.20    1.70
   1   3  -3   60.09    2.40
  -1   3   3   58.79    2.60
  -1   3   3   56.19    1.90
  -1   3   3   56.79    1.90
   1  -3  -3   55.89    2.40
  -1  -3   3   54.29    2.30
  -1  -3   3   57.99    2.30
   1  -3  -3   56.19    2.70
   1  -3  -3   57.69    2.60
  -1  -3   3   50.19    3.50
   1  -3  -3   59.79    2.40
  -1  -3   3   56.39    2.20
   1   3  -2    0.60    1.00
  -1   3   2    0.90    0.90
   1   3  -2   -0.80    0.80
  -1   3   2   -0.70    0.60
   1   3  -2    0.40    0.80
  -1   3   2    0.80    0.60
  -1  -3   2   -0.40    0.70
   1  -3  -2   -0.10    0.80
  -1  -3   2    0.10    0.90
   1  -3  -2    1.20    0.90
   1  -3  -2   -0.80    0.60
  -1  -3   2    0.40    0.70
   1  -3  -2    0.60    0.80
  -1  -3   2    0.80    0.40
  -1   3   1    7.20    1.60
  -1   3   1    6.20    1.00
  -1   3   1    5.40    1.20
   1   3  -1    5.40    1.30
   1   3  -1    5.00    1.20
   1   3  -1    8.70    1.30
   1   3  -1    5.80    1.00
  -1   3   1    5.90    0.90
  -1   3   1    3.50    1.00
  -1  -3   1    5.00    0.60
   1  -3  -1    6.00    1.10
  -1  -3   1    4.30    1.30
   1  -3  -1    4.90    1.20
   1  -3  -1    3.20    1.60
  -1  -3   1    4.10    1.20
  -1  -3   1    7.50    1.40
   1  -3  -1    7.20    1.30
   1   3   0    3.00    1.00
  -1   3   0    1.60    0.80
   1   3   0    2.40    1.00
   1   3   0    2.50    0.80
  -1   3   0    2.50    1.10
  -1   3   0    3.10    0.90
  -1   3   0    2.60    0.90
   1  -3   0    1.80    0.90
   1  -3   0    3.70    0.90
  -1  -3   0    1.10    1.00
  -1  -3   0    3.70    1.10
   1  -3   0    1.90    0.90
   1  -3   0    2.90    0.60
  -1  -3   0    2.20    0.80
   1  -3   0    1.30    0.90
  -1  -3   0    3.00    1.10
  -1   3  -1  164.28    4.60
  -1   3  -1  157.88    4.60
   1   3   1  156.98    4.50
  -1   3  -1  152.18    5.10
  -1   3  -1  159.88    4.80
   1   3   1  152.58    5.00
  -1  -3  -1  159.18    5.00
   1  -3   1  154.18    4.80
  -1  -3  -1  168.68    4.60
   1  -3   1  157.18    4.80
  -1  -3  -1  159.18    5.00
   1  -3   1  160.38    4.60
   1  -3   1  150.88    5.10
   1   3   2   97.79    3.50
   1   3   2   94.99    4.10
  -1   3  -2   96.29    3.10
   1   3   2   99.39    3.10
  -1   3  -2   99.69    3.30
  -1   3  -2   96.79    3.30
  -1   3  -2   92.59    3.90
  -1  -3  -2   97.69    3.50
  -1  -3  -2   95.99    3.10
   1  -3   2   96.39    3.30
   1  -3   2   94.99    3.20
   1   3   3   63.29    3.00
  -1   3  -3   66.89    2.70
  -1   3  -3   69.99    2.90
   1   3   3   65.89    2.40
  -1   3  -3   60.89    3.80
  -1   3  -3   67.49    2.70
   1   3   3   65.39    2.40
  -1  -3  -3   64.49    3.00
   1  -3   3   64.89    2.60
  -1  -3  -3   68.59    2.70
   1  -3   3   63.99    2.70
   1  -3   3   64.09    2.80
  -1   3  -4   44.70    3.50
   1   3   4   44.20    2.40
  -1   3  -4   43.90    2.50
  -1   3  -4   43.40    2.10
   1  -3   4   38.80    1.90
   1  -3   4   40.40    2.00
   1  -3   4   43.00    2.50
  -1  -3  -4   38.20    2.40
  -1  -3  -4   38.60    2.10
  -1  -3  -4   40.90    2.40
   1   3   5    1.30    1.10
  -1   3  -5    1.00    0.70
  -1   3  -5   -1.10    1.50
  -1   3  -5    1.40    1.00
  -1   3  -5    1.60    0.90
  -1  -3  -5    0.60    1.10
   1  -3   5    0.40    0.90
   1  -3   5    0.10    0.70
   1  -3   5    2.20    0.80
  -1  -3  -5    1.50    1.00
  -1  -3  -5    0.30    1.10
  -1   3  -6    6.80    1.10
  -1   3  -6    6.20    2.40
  -1   3  -6    5.60    1.40
   1   3   6    6.10    1.40
  -1   3  -6    4.10    1.00
  -1  -3  -6    6.00    1.40
   1  -3   6    6.00    0.90
  -1  -3  -6    6.80    1.50
  -1  -3  -6    2.90    1.40
   1  -3   6    7.00    0.90
  -1   3  -7    6.70    2.50
   1   3   7    9.20    1.60
  -1   3  -7    8.50    1.20
  -1   3  -7    7.60    1.70
  -1   3  -7    9.40    0.90
  -1  -3  -7    7.60    2.00
  -1  -3  -7    9.10    1.60
  -1  -3  -7   10.40    1.60
  -1  -3  -7    8.10    1.50
  -1   3  -8   31.20    2.10
  -1   3  -8   36.20    4.30
  -1   3  -8   29.70    3.10
  -1  -3  -8   25.20    2.50
  -1  -3  -8   33.20    2.00
  -1  -3  -8   30.80    2.10
  -1  -3  -8   35.80    3.60
  -1   3  -9   16.40    3.20
  -1   3  -9   16.30    1.90
  -1   3  -9    8.60    2.30
  -1  -3  -9   15.00    2.40
   1   4  -9   35.00    2.00
   1   4  -9   34.50    5.70
   1   4  -9   38.70    3.40
   1  -4  -9   35.70    3.70
   1  -4  -9   27.40    2.90
   1   4  -8   -2.30    2.00
   1   4  -8   -0.30    0.70
   1   4  -8   -1.00    1.10
   1  -4  -8   -0.40    1.30
   1  -4  -8    1.50    1.50
   1  -4  -8    0.30    0.90
   1  -4  -8    0.80    0.90
   1   4  -7    4.80    0.90
   1   4  -7    3.70    2.20
   1   4  -7    3.10    1.30
   1  -4  -7    5.20    1.40
   1  -4  -7    5.60    1.30
   1  -4  -7    5.50    1.40
   1   4  -6   34.90    3.90
   1   4  -6   34.50    2.50
   1  -4  -6   39.20    2.40
   1  -4  -6   33.50    2.40
   1  -4  -6   38.30    2.40
   1   4  -5    1.90    1.70
   1   4  -5    1.20    0.80
  -1   4   5    1.10    1.10
   1  -4  -5    1.50    1.10
  -1  -4   5    0.50    0.80
   1  -4  -5    1.60    1.00
  -1  -4   5    0.90    0.70
  -1  -4   5    0.60    0.60
   1  -4  -5    1.00    1.10
  -1   4   4    2.80    1.20
  -1   4   4    0.60    0.40
   1   4  -4    1.00    1.60
  -1   4   4    1.30    0.50
   1   4  -4    0.90    0.70
   1  -4  -4    1.70    1.10
  -1  -4   4    0.80    0.70
   1  -4  -4    1.70    0.90
  -1  -4   4   -0.20    0.60
   1  -4  -4    1.90    1.00
   1  -4  -4    1.80    1.10
   1   4  -3   34.20    1.90
   1   4  -3   30.70    1.70
   1   4  -3   30.70    2.00
  -1   4   3   30.10    2.30
   1   4  -3   33.90    3.10
  -1   4   3   32.30    1.70
   1  -4  -3   34.10    2.30
  -1  -4   3   29.30    1.70
  -1  -4   3   26.70    2.90
   1  -4  -3   32.20    2.40
   1  -4  -3   27.30    2.30
   1  -4  -3   34.00    2.20
  -1  -4   3   33.20    2.00
  -1  -4   3   32.30    2.00
   1  -4  -3   32.00    2.00
  -1   4   2    4.70    1.00
  -1   4   2    5.40    1.30
   1   4  -2    7.50    1.80
   1   4  -2    5.80    0.70
  -1   4   2    8.20    1.40
   1   4  -2    6.10    1.20
  -1   4   2    7.20    1.10
  -1  -4   2    5.10    1.20
   1  -4  -2    6.50    2.20
   1  -4  -2    5.00    1.00
   1  -4  -2    4.90    1.30
   1  -4  -2    5.30    1.20
  -1  -4   2    5.30    0.70
  -1  -4   2    4.00    1.30
  -1   4   1   39.80    1.90
  -1   4   1   41.40    2.30
  -1   4   1   38.10    2.00
   1   4  -1   41.10    2.00
   1   4  -1   36.30    2.10
   1   4  -1   39.50    2.50
   1   4  -1   38.60    2.20
  -1   4   1   40.70    2.30
  -1   4   1   40.90    2.00
   1  -4  -1   41.10    2.30
   1  -4  -1   37.80    2.40
  -1  -4   1   39.50    1.60
  -1  -4   1   39.30    2.50
  -1  -4   1   42.50    2.30
   1  -4  -1   41.80    2.30
   1  -4  -1   39.50    2.10
  -1  -4   1   38.80    2.10
   1   4   0  288.77    7.70
  -1   4   0  283.97    8.10
   1   4   0  281.17    8.10
  -1   4   0  295.57    7.80
   1   4   0  284.37    8.10
  -1   4   0  273.27    8.00
  -1   4   0  282.67    8.00
  -1  -4   0  284.37    8.10
   1  -4   0  283.47    8.60
   1  -4   0  289.27    7.70
  -1  -4   0  305.87    8.80
  -1  -4   0  279.27    8.10
   1  -4   0  274.57    8.00
  -1  -4   0  288.87    7.60
   1  -4   0  289.37    7.80
   1  -4   0  270.37    7.90
  -1   4  -1    2.70    0.90
   1   4   1    4.90    1.00
  -1   4  -1    4.90    1.20
  -1   4  -1    3.50    1.20
   1   4   1    4.40    1.30
  -1   4  -1    4.30    0.80
   1   4   1    2.60    1.10
   1  -4   1    3.50    0.70
  -1  -4  -1    4.70    1.00
  -1  -4  -1    4.20    1.20
  -1  -4  -1    3.70    1.30
   1  -4   1    4.40    1.10
   1  -4   1    3.50    1.30
   1  -4   1    4.00    1.10
  -1  -4  -1    5.00    1.30
  -1   4  -2   13.90    1.40
  -1   4  -2   13.60    2.10
   1   4   2   12.90    1.70
   1   4   2   13.80    1.40
  -1   4  -2   11.80    1.30
  -1   4  -2   11.60    1.50
   1   4   2   11.40    1.30
  -1  -4  -2   10.60    1.60
   1  -4   2   11.40    1.30
   1  -4   2   11.80    1.40
  -1  -4  -2   10.40    1.60
  -1  -4  -2   13.60    1.40
   1  -4   2    9.00    1.80
   1   4   3   12.90    1.90
   1   4   3    9.50    1.20
   1   4   3   10.10    1.20
  -1   4  -3    9.70    1.20
  -1   4  -3    9.00    1.20
  -1   4  -3   13.60    1.60
  -1   4  -3    7.00    1.90
  -1  -4  -3   12.20    1.80
   1  -4   3    8.80    1.40
  -1  -4  -3   10.10    1.40
   1  -4   3   11.70    1.60
   1  -4   3   10.20    1.20
  -1  -4  -3    8.60    1.80
   1   4   4   61.49    2.20
  -1   4  -4   61.79    2.70
  -1   4  -4   63.89    4.00
  -1   4  -4   57.79    2.50
   1   4   4   65.59    3.10
  -1   4  -4   64.29    3.00
  -1  -4  -4   59.69    3.20
  -1  -4  -4   64.39    2.80
   1  -4   4   63.09    3.00
   1  -4   4   65.19    2.80
   1  -4   4   60.89    2.60
  -1  -4  -4   66.79    3.20
  -1   4  -5   95.99    3.50
  -1   4  -5  102.19    5.40
  -1   4  -5   97.69    3.60
   1   4   5   97.99    4.00
  -1   4  -5  110.59    4.30
  -1  -4  -5   95.49    4.20
   1  -4   5   98.79    3.60
   1  -4   5   93.89    4.10
  -1  -4  -5   98.19    4.10
   1  -4   5   99.49    3.40
  -1  -4  -5   99.19    3.70
  -1   4  -6    1.30    1.90
  -1   4  -6    3.30    1.00
  -1   4  -6    3.00    1.30
  -1   4  -6    3.00    1.10
   1   4   6    3.10    1.50
   1  -4   6    2.40    0.90
   1  -4   6    1.90    1.10
  -1  -4  -6    3.70    1.60
  -1  -4  -6    3.40    1.30
  -1  -4  -6    2.60    1.40
   1  -4   6    3.50    1.00
   1   4   7    0.30    1.40
  -1   4  -7   -0.10    0.80
  -1   4  -7   -0.70    1.20
  -1   4  -7    1.10    1.00
  -1   4  -7   -0.40    1.90
  -1  -4  -7   -0.30    1.30
  -1  -4  -7    0.00    1.30
  -1  -4  -7    1.20    1.50
  -1   4  -8   17.00    3.10
  -1   4  -8   23.90    3.00
  -1   4  -8   21.00    2.00
  -1  -4  -8   26.20    2.10
  -1  -4  -8   19.90    4.10
  -1  -4  -8   17.10    2.10
  -1  -4  -8   19.50    2.10
  -1   4  -9    6.90    2.60
  -1   4  -9    2.50    1.90
  -1   4  -9    3.20    1.20
  -1  -4  -9   -1.10    1.60
  -1  -4  -9    4.90    1.80
  -1  -4  -9    1.60    1.10
   1   5  -9   10.70    1.30
   1   5  -9    7.00    1.70
   1   5  -9    9.20    2.80
   1  -5  -9    4.60    1.90
   1  -5  -9    9.90    2.20
   1  -5  -9    8.20    1.90
   1   5  -8   10.00    3.00
   1   5  -8    7.70    1.30
   1   5  -8   10.20    1.80
   1  -5  -8    4.10    1.70
   1  -5  -8    8.20    1.40
   1  -5  -8   10.00    1.60
   1   5  -7    1.30    1.20
   1   5  -7    1.40    2.00
   1   5  -7   -0.10    0.90
   1  -5  -7   -0.10    1.30
   1  -5  -7    1.10    1.40
   1   5  -6    0.40    0.90
   1   5  -6    0.10    1.80
   1   5  -6    0.10    0.80
  -1  -5   6    0.50    0.60
  -1  -5   6   -0.50    0.70
   1  -5  -6    1.40    1.40
   1  -5  -6    1.20    1.40
   1  -5  -6    2.20    1.30
   1   5  -5   14.10    1.70
   1   5  -5   14.80    2.70
  -1   5   5   13.60    2.00
  -1  -5   5   11.90    1.40
  -1  -5   5   11.40    1.40
   1  -5  -5   12.10    1.60
   1  -5  -5   12.10    1.90
   1  -5  -5   12.50    1.90
  -1  -5   5   11.00    1.40
   1  -5  -5   16.00    2.10
  -1   5   4    3.90    0.80
   1   5  -4    5.20    1.80
  -1   5   4    4.10    1.40
   1   5  -4    3.50    0.80
   1  -5  -4    2.50    1.30
   1  -5  -4    2.40    1.20
   1  -5  -4    4.30    1.40
  -1  -5   4    4.00    0.80
   1  -5  -4    3.10    1.10
  -1  -5   4    3.80    1.10
  -1  -5   4    2.60    1.60
  -1  -5   4    4.40    1.20
  -1   5   3    4.20    1.00
   1   5  -3    3.30    1.30
   1   5  -3    4.70    1.70
  -1   5   3    6.00    1.50
  -1   5   3    3.70    1.40
   1   5  -3    4.50    0.80
   1   5  -3    4.60    1.30
  -1   5   3    4.50    1.10
   1  -5  -3    6.40    1.40
  -1  -5   3    5.30    1.30
   1  -5  -3    3.20    1.20
   1  -5  -3    5.20    1.30
   1  -5  -3    7.00    1.60
  -1  -5   3    3.10    0.70
   1  -5  -3    4.80    1.60
  -1  -5   3    3.00    1.70
  -1  -5   3    4.10    1.20
   1   5  -2  135.59    4.40
   1   5  -2  135.79    4.90
  -1   5   2  138.99    4.80
   1   5  -2  138.39    5.50
  -1   5   2  134.39    5.00
   1   5  -2  135.69    4.70
   1   5  -2  141.09    4.20
  -1   5   2  130.39    5.00
  -1   5   2  140.99    4.60
  -1   5   2  140.19    4.40
   1  -5  -2  134.39    4.80
  -1  -5   2  135.49    4.90
  -1  -5   2  131.19    5.30
   1  -5  -2  132.39    4.50
   1  -5  -2  136.09    5.00
  -1  -5   2  137.19    4.80
   1  -5  -2  143.39    4.80
   1  -5  -2  134.49    5.00
  -1  -5   2  135.19    4.20
   1   5  -1  181.28    5.90
   1   5  -1  177.88    5.30
  -1   5   1  165.88    5.50
  -1   5   1  181.58    5.90
  -1   5   1  178.88    5.50
   1   5  -1  169.58    5.70
  -1   5   1  174.58    5.80
   1   5  -1  164.68    6.70
  -1   5   1  179.38    5.40
  -1  -5   1  171.28    5.70
  -1  -5   1  176.68    5.70
   1  -5  -1  183.28    5.90
   1  -5  -1  176.98    5.90
  -1  -5   1  179.08    5.10
   1  -5  -1  170.48    5.50
  -1  -5   1  173.78    6.00
  -1   5   0   39.50    2.50
   1   5   0   40.90    2.30
   1   5   0   39.60    2.50
  -1   5   0   42.10    2.50
  -1   5   0   40.70    2.50
  -1   5   0   38.70    2.10
  -1   5   0   37.80    2.20
   1   5   0   42.50    3.10
  -1  -5   0   39.80    2.60
  -1  -5   0   36.00    2.50
   1  -5   0   38.50    2.10
  -1  -5   0   38.70    2.10
  -1  -5   0   38.30    2.50
   1  -5   0   42.40    2.40
   1  -5   0   37.70    2.50
   1  -5   0   41.50    2.40
  -1   5  -1  130.99    4.70
   1   5   1  129.89    4.90
  -1   5  -1  133.59    4.50
   1   5   1  132.89    4.90
  -1   5  -1  136.29    4.40
  -1   5  -1  132.79    4.80
   1  -5   1  134.19    4.80
   1  -5   1  136.69    4.80
  -1  -5  -1  130.99    4.90
  -1  -5  -1  136.39    4.90
  -1  -5  -1  142.69    5.70
  -1  -5  -1  128.79    4.30
   1  -5   1  132.09    4.30
   1  -5   1  128.89    4.90
  -1   5  -2    0.60    1.20
  -1   5  -2    0.20    1.50
  -1   5  -2    0.60    1.00
   1   5   2    2.10    1.40
   1   5   2    1.70    1.20
  -1  -5  -2    2.10    1.50
   1  -5   2    0.10    1.10
   1  -5   2    0.60    0.80
  -1  -5  -2    0.00    1.30
   1  -5   2   -1.00    1.40
  -1  -5  -2    1.10    1.20
   1  -5   2   -1.00    1.10
  -1  -5  -2    0.70    1.40
  -1   5  -3   -0.20    0.90
  -1   5  -3   -0.10    0.80
   1   5   3    1.50    1.00
   1   5   3    1.70    1.00
   1   5   3    2.30    1.40
  -1   5  -3   -0.70    1.50
  -1   5  -3    1.30    1.20
  -1  -5  -3    1.10    1.40
  -1  -5  -3    0.80    1.40
   1  -5   3    1.30    0.80
   1  -5   3    2.60    1.20
  -1  -5  -3    1.10    1.10
   1  -5   3    0.30    0.90
  -1  -5  -3   -0.10    1.30
  -1   5  -4   48.70    3.80
   1   5   4   45.10    2.20
  -1   5  -4   51.89    2.70
   1   5   4   46.40    2.90
   1   5   4   48.60    2.30
  -1   5  -4   42.80    2.30
  -1   5  -4   53.79    2.80
   1  -5   4   51.09    2.70
   1  -5   4   48.00    2.50
  -1  -5  -4   45.00    3.00
   1  -5   4   46.20    2.60
  -1  -5  -4   45.70    3.40
  -1  -5  -4   46.60    2.60
  -1  -5  -4   49.00    3.00
  -1   5  -5   37.00    3.70
   1   5   5   35.00    2.80
  -1   5  -5   33.70    2.10
   1   5   5   32.50    1.40
  -1   5  -5   37.30    2.50
   1   5   5   31.60    1.40
  -1   5  -5   37.30    2.40
   1  -5   5   35.10    2.60
  -1  -5  -5   29.20    2.60
  -1  -5  -5   38.40    2.70
   1  -5   5   33.80    2.20
  -1  -5  -5   34.00    2.40
   1  -5   5   32.30    2.10
   1   5   6    0.30    1.50
  -1   5  -6    0.50    1.10
  -1   5  -6    0.50    1.10
  -1   5  -6    0.50    1.80
  -1   5  -6    1.40    1.00
   1  -5   6   -0.30    1.10
   1  -5   6   -0.90    0.90
  -1  -5  -6   -0.80    1.50
  -1  -5  -6    1.10    1.30
   1  -5   6    0.40    1.10
  -1  -5  -6    0.70    1.50
  -1   5  -7   30.90    4.30
  -1   5  -7   35.50    3.10
   1   5   7   25.70    2.90
  -1   5  -7   27.90    1.90
  -1   5  -7   28.00    2.20
  -1  -5  -7   34.20    3.40
   1  -5   7   29.50    1.60
  -1  -5  -7   27.10    2.70
  -1  -5  -7   28.70    2.60
   1  -5   7   27.40    1.70
  -1  -5  -7   26.30    2.80
  -1   5  -8   15.10    1.80
  -1   5  -8   14.80    2.20
   1   5   8   17.00    2.40
  -1  -5  -8   14.70    2.20
  -1  -5  -8   12.20    2.20
  -1  -5  -8   14.20    2.20
  -1  -5  -8   19.50    2.10
  -1   5  -9   10.70    2.80
  -1   5  -9    6.00    1.40
  -1   5  -9    2.30    1.70
  -1  -5  -9    4.80    1.50
  -1  -5  -9    2.10    1.90
  -1  -5  -9    8.20    2.00
   1   6  -9    3.40    2.90
   1   6  -9    6.10    1.30
   1   6  -9    0.00    1.30
   1  -6  -9    2.00    1.70
   1  -6  -9    3.70    1.20
   1   6  -8    3.30    1.20
   1   6  -8    1.90    2.50
   1   6  -8    2.80    1.40
   1  -6  -8    0.40    1.70
   1  -6  -8    8.80    2.50
   1  -6  -8    2.50    1.50
   1  -6  -8    4.50    1.50
   1   6  -7   41.70    2.90
   1   6  -7   33.30    4.50
   1   6  -7   32.80    2.30
   1  -6  -7   33.80    3.00
   1  -6  -7   38.20    4.10
   1  -6  -7   34.20    2.90
   1  -6  -7   30.70    2.80
   1   6  -6  112.79    6.30
  -1   6   6  115.19    4.90
   1   6  -6  113.09    4.20
   1   6  -6  113.59    4.60
  -1  -6   6  111.19    3.80
  -1  -6   6  117.19    4.60
  -1  -6   6  114.29    4.00
   1  -6  -6  116.29    5.00
   1  -6  -6  111.09    4.60
   1  -6  -6  116.79    5.40
   1  -6  -6  114.89    4.90
   1   6  -5   43.80    4.20
  -1   6   5   38.00    1.70
   1   6  -5   43.50    2.60
  -1   6   5   40.90    2.40
   1  -6  -5   38.20    3.00
   1  -6  -5   43.10    3.30
  -1  -6   5   40.00    2.40
   1  -6  -5   43.60    3.10
  -1  -6   5   35.50    2.40
  -1  -6   5   40.60    2.30
   1  -6  -5   43.30    2.80
  -1   6   4  195.68    6.80
   1   6  -4  204.18    6.20
  -1   6   4  196.88    5.80
  -1   6   4  203.88    6.00
   1   6  -4  207.18    6.60
   1   6  -4  194.18    7.60
  -1  -6   4  196.38    6.40
   1  -6  -4  195.68    6.40
   1  -6  -4  196.48    7.00
  -1  -6   4  199.28    7.70
   1  -6  -4  204.58    7.00
   1  -6  -4  202.28    6.70
  -1  -6   4  199.08    6.30
  -1  -6   4  205.38    6.20
   1   6  -3   29.70    2.30
  -1   6   3   36.50    2.10
   1   6  -3   32.10    3.10
  -1   6   3   34.60    2.20
   1   6  -3   34.30    2.50
  -1   6   3   30.30    2.50
   1   6  -3   34.70    2.00
  -1   6   3   33.70    2.60
   1  -6  -3   33.00    2.40
  -1  -6   3   33.20    2.30
  -1  -6   3   35.10    3.20
   1  -6  -3   32.80    2.60
   1  -6  -3   34.20    2.60
  -1  -6   3   35.50    2.40
   1  -6  -3   33.50    2.60
  -1  -6   3   34.50    1.90
   1   6  -2   35.20    3.40
   1   6  -2   28.20    2.70
   1   6  -2   30.10    2.40
  -1   6   2   29.40    2.70
  -1   6   2   31.00    2.40
  -1   6   2   29.60    2.50
  -1   6   2   31.90    2.30
   1   6  -2   35.10    2.00
   1   6  -2   32.90    2.20
  -1   6   2   31.60    2.70
   1  -6  -2   28.80    2.50
   1  -6  -2   27.90    2.60
   1  -6  -2   34.40    2.70
  -1  -6   2   28.20    3.10
  -1  -6   2   31.60    2.60
  -1  -6   2   34.60    1.90
   1  -6  -2   30.50    2.60
  -1  -6   2   29.10    2.40
   1   6  -1  259.97    7.30
  -1   6   1  253.07    8.00
   1   6  -1  257.87    8.00
   1   6  -1  239.78    8.00
  -1   6   1  251.87    7.30
   1   6  -1  239.88    7.80
  -1   6   1  242.28    7.60
  -1   6   1  253.87    7.50
  -1   6   1  243.58    7.90
  -1  -6   1  251.37    7.00
  -1  -6   1  236.38    8.00
   1  -6  -1  242.78    7.60
  -1  -6   1  244.38    7.80
   1  -6  -1  258.27    8.10
  -1  -6   1  246.58    7.80
  -1   6   0   10.90    2.00
   1   6   0   11.30    2.00
  -1   6   0    9.30    1.60
   1   6   0   10.50    1.90
  -1   6   0   12.30    1.70
  -1   6   0   11.00    1.80
   1   6   0    9.10    1.50
  -1   6   0   10.00    2.00
   1  -6   0   10.80    2.00
  -1  -6   0    9.00    1.90
   1  -6   0   10.40    2.00
  -1  -6   0    8.10    1.50
   1  -6   0   10.20    1.30
   1  -6   0   11.00    2.00
  -1  -6   0   13.00    2.10
  -1  -6   0    9.60    1.90
  -1   6  -1    2.30    1.50
  -1   6  -1    1.50    1.40
   1   6   1    2.20    1.20
   1   6   1    0.50    1.40
  -1   6  -1    0.60    1.50
  -1   6  -1    2.40    1.00
   1   6   1    2.90    1.30
   1   6   1    1.60    1.30
  -1   6  -1    1.30    1.30
  -1  -6  -1    1.90    1.80
  -1  -6  -1    3.70    1.70
   1  -6   1    0.80    0.80
   1  -6   1    0.10    1.40
   1  -6   1    0.40    1.50
  -1  -6  -1    1.30    1.60
   1  -6   1    2.10    1.60
  -1  -6  -1    1.50    1.20
  -1   6  -2  292.87    8.10
   1   6   2  284.87    8.10
  -1   6  -2  294.17    8.70
  -1   6  -2  278.27    9.10
   1   6   2  283.27    8.30
  -1   6  -2  272.07    8.20
   1   6   2  269.07    8.70
   1  -6   2  282.27    8.60
  -1  -6  -2  287.27    8.20
  -1  -6  -2  265.37    8.80
  -1  -6  -2  268.07    8.70
   1  -6   2  270.27    9.00
   1  -6   2  278.77    8.50
  -1  -6  -2  283.77    8.80
   1  -6   2  281.17    8.00
  -1   6  -3   30.20    2.40
   1   6   3   29.50    2.00
  -1   6  -3   24.90    2.00
  -1   6  -3   28.80    3.10
   1   6   3   30.30    2.20
  -1   6  -3   31.10    2.20
   1   6   3   30.30    2.70
   1  -6   3   29.00    2.20
  -1  -6  -3   25.50    2.10
   1  -6   3   26.80    2.00
  -1  -6  -3   29.20    2.50
  -1  -6  -3   26.40    2.70
   1  -6   3   25.70    3.00
  -1  -6  -3   27.50    2.80
   1   6   4  170.08    6.20
  -1   6  -4  168.88    5.70
  -1   6  -4  156.18    5.40
  -1   6  -4  166.18    6.90
   1   6   4  182.68    5.80
   1   6   4  165.98    5.30
  -1   6  -4  165.08    5.80
  -1  -6  -4  166.28    6.20
   1  -6   4  165.38    5.60
   1  -6   4  163.28    5.60
  -1  -6  -4  154.58    5.50
  -1  -6  -4  156.98    6.30
   1  -6   4  155.88    5.60
  -1  -6  -4  154.08    6.10
  -1   6  -5   -0.10    1.80
  -1   6  -5   -0.10    1.20
   1   6   5   -0.60    1.60
  -1   6  -5    0.70    1.00
   1   6   5    1.80    0.90
  -1   6  -5    0.20    1.00
   1   6   5    0.70    0.90
   1  -6   5    1.20    1.00
  -1  -6  -5    0.60    1.70
  -1  -6  -5   -0.60    1.50
   1  -6   5    1.20    1.20
  -1  -6  -5    1.10    1.20
  -1  -6  -5    2.20    1.70
  -1   6  -6   12.10    1.80
  -1   6  -6   12.20    1.80
  -1   6  -6   13.60    1.70
  -1   6  -6   11.80    2.80
   1   6   6   13.20    2.50
  -1  -6  -6   13.90    2.40
   1  -6   6   12.70    1.70
  -1  -6  -6   11.80    2.50
   1  -6   6   11.00    1.70
   1  -6   6   13.30    1.80
  -1  -6  -6   10.30    1.90
  -1  -6  -6   13.40    2.60
   1   6   7   20.70    2.90
  -1   6  -7   18.70    2.30
  -1   6  -7   16.50    1.90
  -1   6  -7   19.70    1.90
  -1   6  -7   16.50    3.30
   1  -6   7   16.40    1.90
  -1  -6  -7   15.20    2.50
  -1  -6  -7   21.70    2.70
  -1  -6  -7   15.70    2.20
   1  -6   7   21.40    1.80
   1  -6   7   15.40    2.10
   1   6   8    9.30    2.30
  -1   6  -8    9.70    1.70
  -1   6  -8    4.90    1.60
  -1   6  -8    8.60    3.10
  -1  -6  -8    6.00    2.10
  -1  -6  -8    7.90    1.70
  -1  -6  -8    9.20    2.10
  -1  -6  -8    6.30    1.90
  -1   6  -9    2.70    1.30
  -1   6  -9    3.80    2.70
  -1  -6  -9    6.00    1.40
   1   7  -9    9.90    1.90
   1   7  -9    9.60    3.20
   1   7  -9   13.90    1.80
   1  -7  -9   16.60    2.20
   1  -7  -9    6.90    2.30
   1   7  -8   43.40    3.40
   1   7  -8   39.20    2.80
   1   7  -8   35.10    5.10
   1  -7  -8   40.60    3.10
   1  -7  -8   54.89    8.10
   1  -7  -8   34.20    3.40
   1   7  -7   73.49    3.70
   1   7  -7   82.79    6.10
   1   7  -7   87.49    4.20
   1  -7  -7   97.09    5.40
   1  -7  -7   88.59    4.60
   1  -7  -7   84.69    5.00
   1  -7  -7   83.09    4.50
  -1  -7   7   86.19    3.10
  -1  -7   7   82.99    2.90
   1   7  -6   32.10    4.40
   1   7  -6   31.30    2.60
   1   7  -6   30.10    2.40
  -1   7   6   27.90    3.10
  -1  -7   6   28.70    2.10
   1  -7  -6   27.80    3.50
  -1  -7   6   26.50    2.40
   1  -7  -6   27.50    3.00
   1  -7  -6   28.30    3.10
  -1  -7   6   27.40    2.30
   1  -7  -6   28.50    2.90
  -1   7   5    4.70    1.10
   1   7  -5    8.90    2.60
  -1   7   5    5.80    2.00
   1   7  -5    3.30    1.10
   1   7  -5    7.60    1.50
  -1   7   5    4.10    1.10
  -1  -7   5    8.40    2.50
   1  -7  -5    5.20    1.60
   1  -7  -5    6.30    2.00
   1  -7  -5    4.10    1.70
   1  -7  -5    5.30    1.70
  -1  -7   5    4.00    1.10
  -1  -7   5    6.30    1.50
  -1   7   4    6.90    1.30
  -1   7   4    6.40    1.30
  -1   7   4    6.30    1.80
   1   7  -4    7.20    1.20
   1   7  -4    8.00    1.70
   1   7  -4    6.20    2.20
   1  -7  -4    7.60    1.90
  -1  -7   4    7.40    1.10
  -1  -7   4   10.90    1.80
   1  -7  -4    9.10    2.00
  -1  -7   4    6.20    2.10
   1  -7  -4   11.10    1.80
  -1  -7   4    8.00    1.70
   1  -7  -4    9.90    1.90
   1   7  -3   22.00    2.20
   1   7  -3   19.70    2.10
  -1   7   3   21.30    2.40
   1   7  -3   24.30    3.00
  -1   7   3   20.00    2.70
  -1   7   3   19.80    2.00
  -1   7   3   24.20    2.10
   1   7  -3   27.10    2.10
   1   7  -3   25.10    1.90
   1  -7  -3   21.80    2.10
  -1  -7   3   24.50    3.00
  -1  -7   3   21.10    2.20
  -1  -7   3   23.40    1.80
   1  -7  -3   21.60    2.40
   1  -7  -3   24.20    2.50
   1  -7  -3   20.10    2.50
  -1   7   2  104.59    4.20
   1   7  -2  110.59    5.00
  -1   7   2  104.19    4.70
   1   7  -2   94.89    4.40
   1   7  -2  108.29    4.00
   1   7  -2  104.09    4.60
  -1   7   2  109.39    4.40
  -1   7   2   94.19    4.50
  -1   7   2  111.29    4.10
   1  -7  -2  104.49    4.10
   1  -7  -2   94.29    4.30
  -1  -7   2  101.69    4.90
  -1  -7   2  106.09    4.50
  -1  -7   2  106.59    4.60
  -1  -7   2  107.99    3.70
   1  -7  -2   98.29    4.60
   1  -7  -2  106.69    4.80
  -1   7   1   34.10    2.40
  -1   7   1   33.30    2.70
  -1   7   1   32.20    2.60
   1   7  -1   34.70    3.20
   1   7  -1   31.70    3.30
   1   7  -1   34.50    2.50
  -1   7   1   31.10    2.40
   1   7  -1   34.70    2.80
  -1   7   1   34.00    2.80
   1  -7  -1   29.10    2.70
  -1  -7   1   32.20    2.00
  -1  -7   1   33.40    2.70
   1  -7  -1   35.40    2.80
   1  -7  -1   30.70    2.70
  -1  -7   1   30.20    2.60
  -1  -7   1   31.80    3.00
  -1   7   0   88.29    4.20
   1   7   0   86.09    4.30
   1   7   0   93.29    4.50
  -1   7   0   85.89    3.80
  -1   7   0   84.69    3.70
  -1   7   0   84.29    4.20
  -1   7   0   91.09    4.40
   1   7   0   94.79    3.80
   1  -7   0   88.89    4.20
   1  -7   0   81.29    4.20
  -1  -7   0   88.59    4.30
   1  -7   0   90.49    3.70
  -1  -7   0   83.49    4.30
   1  -7   0   90.19    4.30
  -1  -7   0   90.29    4.30
   1   7   1   18.80    2.00
  -1   7  -1   20.90    2.10
   1   7   1   18.10    2.60
  -1   7  -1   19.60    2.00
  -1   7  -1   19.00    2.30
   1   7   1   24.60    2.60
   1   7   1   23.30    2.20
  -1   7  -1   17.00    2.30
  -1   7  -1   19.60    2.70
  -1  -7  -1   18.20    2.50
   1  -7   1   19.10    2.60
   1  -7   1   25.80    2.00
  -1  -7  -1   22.00    2.70
   1  -7   1   19.60    2.30
  -1  -7  -1   19.70    2.10
  -1  -7  -1   22.00    2.50
   1  -7   1   19.80    2.30
  -1   7  -2  198.68    6.20
   1   7   2  203.48    6.30
   1   7   2  198.98    6.90
  -1   7  -2  199.08    6.80
   1   7   2  175.98    6.80
  -1   7  -2  194.38    7.20
   1   7   2  196.88    6.40
  -1   7  -2  182.28    6.30
  -1  -7  -2  177.28    6.70
   1  -7   2  198.58    6.70
   1  -7   2  195.98    7.20
  -1  -7  -2  202.98    6.40
   1  -7   2  195.28    6.10
  -1  -7  -2  194.38    7.00
   1  -7   2  191.48    6.70
  -1  -7  -2  187.18    7.00
   1   7   3   19.90    2.10
   1   7   3   15.80    1.80
   1   7   3   18.20    2.50
  -1   7  -3   17.00    2.10
  -1   7  -3   19.20    2.60
  -1   7  -3   12.70    1.70
  -1   7  -3   19.00    1.90
  -1  -7  -3   14.60    2.40
   1  -7   3   16.10    2.20
  -1  -7  -3   17.10    2.10
   1  -7   3   20.10    2.80
   1  -7   3   17.70    2.20
   1  -7   3   19.30    1.90
  -1  -7  -3   14.70    2.10
  -1  -7  -3   19.90    2.70
  -1   7  -4   47.00    4.00
   1   7   4   47.50    2.60
  -1   7  -4   46.10    3.10
   1   7   4   48.40    3.40
  -1   7  -4   42.70    2.80
   1   7   4   44.00    2.70
  -1   7  -4   44.10    2.70
  -1  -7  -4   45.00    3.70
   1  -7   4   47.80    3.00
  -1  -7  -4   42.70    2.80
  -1  -7  -4   43.10    3.50
  -1  -7  -4   43.50    3.40
   1  -7   4   44.70    2.80
   1  -7   4   43.50    2.70
   1   7   5  126.59    4.50
  -1   7  -5  121.19    4.80
   1   7   5  130.89    5.60
  -1   7  -5  130.59    6.70
  -1   7  -5  130.39    5.20
  -1   7  -5  137.59    5.20
   1  -7   5  123.39    5.00
   1  -7   5  123.09    4.90
  -1  -7  -5  129.99    5.70
  -1  -7  -5  124.29    5.70
  -1  -7  -5  125.19    6.00
   1  -7   5  128.19    5.10
  -1  -7  -5  124.89    5.10
  -1   7  -6   50.29    3.40
  -1   7  -6   44.60    2.90
  -1   7  -6   51.49    5.40
   1   7   6   45.40    3.90
   1  -7   6   47.90    2.80
  -1  -7  -6   46.70    3.40
   1  -7   6   45.20    3.20
  -1  -7  -6   42.50    3.30
  -1  -7  -6   46.20    4.60
  -1  -7  -6   43.20    3.60
   1  -7   6   42.40    3.00
  -1   7  -7   19.20    2.10
  -1   7  -7   17.20    2.10
  -1   7  -7   12.00    3.10
   1   7   7   16.40    2.90
  -1   7  -7   15.60    2.20
   1  -7   7   16.30    2.20
  -1  -7  -7   17.00    4.10
   1  -7   7   15.00    2.00
  -1  -7  -7   11.00    2.20
  -1  -7  -7   22.00    3.40
  -1  -7  -7   14.70    2.70
   1  -7   7   20.10    1.90
  -1   7  -8    5.50    1.50
  -1   7  -8    4.40    2.70
  -1   7  -8    4.50    1.60
   1   7   8    3.60    2.90
  -1  -7  -8    9.60    2.90
  -1  -7  -8    2.10    1.70
  -1  -7  -8   -0.60    1.80
  -1  -7  -8    5.10    1.70
   1   8  -8   -1.60    1.20
   1   8  -8    1.30    1.30
   1   8  -8   -1.40    2.40
   1  -8  -8   -1.30    2.40
   1  -8  -8    3.10    1.60
   1  -8  -8   -3.40    1.60
   1   8  -7    7.00    1.60
   1   8  -7   10.10    1.80
   1   8  -7    8.30    4.20
   1  -8  -7   11.00    2.80
  -1  -8   7   10.30    1.70
  -1  -8   7   13.00    1.60
  -1  -8   7   13.60    1.80
   1  -8  -7    8.60    2.20
   1  -8  -7   10.60    2.50
   1  -8  -7    8.10    2.10
   1   8  -6    0.30    1.20
   1   8  -6    0.60    2.30
  -1   8   6   -0.20    1.90
   1   8  -6    0.80    1.10
   1  -8  -6   -1.50    1.70
  -1  -8   6    0.70    1.40
  -1  -8   6    1.60    1.20
   1  -8  -6   -0.30    1.70
   1  -8  -6   -0.60    1.90
  -1  -8   6    0.70    1.00
   1   8  -5    6.20    2.40
  -1   8   5    2.90    1.20
   1   8  -5    2.70    1.40
  -1   8   5    3.70    2.20
  -1   8   5    4.80    1.30
   1   8  -5    4.30    1.20
  -1  -8   5    5.30    1.70
  -1  -8   5    3.70    1.50
  -1  -8   5    4.50    2.50
   1  -8  -5    5.10    2.20
  -1  -8   5    4.80    1.20
   1  -8  -5    4.30    2.00
   1  -8  -5    3.90    1.60
   1  -8  -5    5.40    2.10
   1   8  -4    5.70    1.20
   1   8  -4    9.50    2.60
  -1   8   4    5.20    1.50
   1   8  -4    6.00    1.50
   1   8  -4    6.20    1.60
  -1   8   4    4.70    1.40
   1  -8  -4    9.80    2.50
  -1  -8   4    5.70    1.70
  -1  -8   4    5.80    1.10
   1  -8  -4    5.70    1.60
  -1  -8   4    6.10    2.50
   1  -8  -4    8.50    2.30
   1  -8  -4    6.00    2.00
  -1   8   3   42.40    2.70
   1   8  -3   46.70    2.60
  -1   8   3   44.00    3.40
  -1   8   3   45.40    3.30
   1   8  -3   46.60    3.30
   1   8  -3   46.70    4.00
   1   8  -3   42.90    2.80
   1   8  -3   45.30    3.20
  -1   8   3   44.80    2.90
   1  -8  -3   48.30    3.40
  -1  -8   3   49.90    2.60
  -1  -8   3   45.30    3.10
  -1  -8   3   44.30    3.10
  -1  -8   3   45.70    3.90
   1  -8  -3   48.10    3.00
   1  -8  -3   45.60    4.00
   1  -8  -3   41.70    3.30
  -1   8   2   47.90    3.40
  -1   8   2   45.20    3.00
  -1   8   2   52.99    3.10
   1   8  -2   51.39    3.30
   1   8  -2   48.70    3.90
  -1   8   2   48.70    3.20
  -1   8   2   50.99    3.50
   1   8  -2   50.59    2.80
   1   8  -2   57.09    3.60
   1  -8  -2   51.09    3.50
   1  -8  -2   48.60    3.30
  -1  -8   2   49.80    3.30
  -1  -8   2   49.50    3.70
  -1  -8   2   46.30    2.50
   1  -8  -2   50.89    3.60
  -1  -8   2   45.10    3.10
   1   8  -1   31.00    2.40
   1   8  -1   29.20    2.80
  -1   8   1   28.70    2.50
  -1   8   1   37.00    2.70
  -1   8   1   31.40    2.70
  -1   8   1   34.10    3.30
   1   8  -1   31.10    3.20
  -1   8   1   28.90    2.70
   1   8  -1   31.60    2.90
  -1  -8   1   31.50    2.10
   1  -8  -1   29.30    2.80
  -1  -8   1   29.90    2.70
   1  -8  -1   31.10    2.80
   1  -8  -1   27.50    2.80
  -1  -8   1   28.70    3.10
  -1  -8   1   31.10    2.80
   1   8   0    4.00    1.70
  -1   8   0    2.60    1.40
  -1   8   0    2.20    1.50
  -1   8   0    1.50    1.20
  -1   8   0    3.70    1.30
   1   8   0    1.40    1.20
  -1   8   0    1.70    1.60
   1   8   0    2.10    1.20
   1   8   0    3.10    1.50
   1  -8   0    0.60    1.30
   1  -8   0    2.30    1.70
   1  -8   0    2.00    1.00
   1  -8   0    1.30    1.50
  -1  -8   0    3.40    2.00
  -1  -8   0    1.20    1.50
  -1  -8   0    2.00    1.50
   1   8   1    3.40    1.50
   1   8   1    2.80    1.30
  -1   8  -1    0.80    1.20
  -1   8  -1    2.50    1.50
   1   8   1    3.00    1.40
  -1   8  -1    1.90    1.50
   1   8   1    2.80    1.60
  -1   8  -1    4.00    1.70
  -1   8  -1    2.10    1.30
  -1  -8  -1    2.60    1.60
   1  -8   1    2.40    1.50
  -1  -8  -1    3.30    1.70
   1  -8   1    3.30    1.70
  -1  -8  -1    3.60    1.70
   1  -8   1    0.60    1.60
  -1  -8  -1    3.20    1.30
   1  -8   1    3.30    1.00
   1   8   2    3.10    1.70
   1   8   2    2.00    1.20
   1   8   2    1.30    1.30
  -1   8  -2    1.60    1.50
  -1   8  -2   -0.40    1.10
  -1   8  -2    2.30    1.80
  -1   8  -2    2.20    1.00
   1   8   2    0.30    1.40
  -1  -8  -2    1.10    1.60
   1  -8   2    0.50    0.80
   1  -8   2    1.70    1.40
  -1  -8  -2    1.10    1.20
  -1  -8  -2    1.60    1.60
  -1  -8  -2    1.30    1.70
   1  -8   2    0.30    1.60
   1  -8   2    0.60    1.50
   1   8   3    1.50    1.20
  -1   8  -3    1.40    1.30
  -1   8  -3    0.70    1.00
   1   8   3    0.40    1.60
  -1   8  -3    0.80    1.40
  -1   8  -3   -0.20    1.60
   1   8   3   -0.60    1.20
  -1  -8  -3   -0.10    1.60
  -1  -8  -3    0.90    1.30
  -1  -8  -3    0.70    1.60
   1  -8   3    0.30    1.30
   1  -8   3    0.70    1.70
   1  -8   3    0.60    0.90
  -1  -8  -3    0.30    1.60
   1  -8   3    1.10    1.30
  -1   8  -4   25.90    2.40
   1   8   4   23.40    2.30
   1   8   4   26.40    3.70
  -1   8  -4   25.00    2.50
   1   8   4   26.30    2.40
  -1   8  -4   24.20    3.70
  -1   8  -4   21.10    2.70
  -1  -8  -4   27.50    3.70
  -1  -8  -4   24.50    2.90
  -1  -8  -4   20.70    2.40
  -1  -8  -4   23.60    2.90
   1  -8   4   24.70    2.40
   1  -8   4   26.60    2.60
   1   8   5  150.88    5.30
  -1   8  -5  157.88    7.60
  -1   8  -5  141.59    5.60
   1   8   5  140.79    6.30
  -1   8  -5  147.49    6.00
   1   8   5  141.69    5.00
  -1   8  -5  147.29    5.80
  -1  -8  -5  144.29    6.50
   1  -8   5  152.28    5.70
   1  -8   5  143.89    5.80
  -1  -8  -5  151.78    6.90
  -1  -8  -5  152.18    6.50
   1  -8   5  149.59    5.80
  -1  -8  -5  149.19    6.50
   1   8   6    7.20    1.40
  -1   8  -6    8.20    1.80
  -1   8  -6    8.20    2.80
   1   8   6    9.10    2.60
  -1   8  -6    6.60    1.70
   1   8   6    7.60    1.40
  -1   8  -6   10.10    2.00
   1  -8   6   11.00    2.10
   1  -8   6    8.90    1.80
   1  -8   6    8.30    1.80
  -1  -8  -6    9.20    5.20
  -1  -8  -6    6.70    2.20
  -1  -8  -6   11.50    2.60
  -1  -8  -6    6.70    1.90
  -1   8  -7    6.70    1.70
  -1   8  -7    3.30    1.60
  -1   8  -7    9.60    2.10
   1   8   7    7.20    2.70
  -1   8  -7    8.50    3.00
  -1  -8  -7    7.20    2.10
  -1  -8  -7    7.10    2.80
   1  -8   7    6.50    1.90
  -1  -8  -7    7.80    2.40
   1  -8   7    7.30    1.70
  -1  -8  -7    2.80    1.90
  -1   8  -8    2.20    2.50
   1   8   8    1.70    2.70
  -1  -8  -8    6.50    1.90
  -1  -8  -8    0.20    2.00
  -1  -8  -8    6.00    3.00
  -1  -8  -8    1.50    2.00
   1  -8   8    9.10    2.30
   1   9  -8   -0.80    1.40
   1   9  -8   -0.70    2.80
   1  -9  -8   -5.00    2.80
   1  -9  -8   -0.90    1.80
   1  -9  -8   -2.00    1.90
   1  -9  -8    3.60    2.60
   1   9  -7   -0.90    1.20
   1   9  -7   -2.00    1.30
   1   9  -7    0.00    2.50
   1  -9  -7   -1.90    1.70
  -1  -9   7    1.50    1.30
   1  -9  -7   -5.80    2.40
   1  -9  -7    1.30    1.80
  -1  -9   7    1.70    1.50
   1  -9  -7   -2.00    1.70
  -1  -9   7    1.10    1.20
   1   9  -6    1.50    1.10
  -1   9   6   -1.60    1.50
  -1   9   6   -1.70    2.00
   1   9  -6    0.30    1.30
   1   9  -6    2.40    2.40
  -1   9   6    1.10    1.00
  -1  -9   6    1.80    1.70
   1  -9  -6   -0.70    1.90
   1  -9  -6    2.00    1.70
   1  -9  -6   -1.50    1.60
   1  -9  -6   -1.20    2.20
  -1  -9   6    0.10    1.00
  -1  -9   6    2.50    1.40
  -1   9   5   53.19    3.00
   1   9  -5   55.19    3.30
   1   9  -5   56.09    3.50
  -1   9   5   51.09    4.10
   1   9  -5   55.59    3.40
   1   9  -5   44.80    6.10
  -1  -9   5   64.29    5.70
  -1  -9   5   52.19    3.60
   1  -9  -5   54.29    3.80
  -1  -9   5   52.89    3.40
   1  -9  -5   52.09    4.00
   1  -9  -5   47.70    4.50
   1  -9  -5   57.09    4.20
  -1  -9   5   56.09    3.20
   1   9  -4    0.30    2.00
   1   9  -4   -0.40    1.20
  -1   9   4   -2.40    1.20
   1   9  -4    0.10    1.00
   1   9  -4   -0.90    1.30
  -1   9   4   -0.20    1.30
  -1   9   4    0.70    1.90
   1  -9  -4    0.20    1.80
  -1  -9   4    0.80    2.10
   1  -9  -4   -1.30    1.50
   1  -9  -4    0.00    1.80
  -1  -9   4    0.10    1.50
  -1  -9   4    0.30    0.90
   1   9  -3    1.60    1.30
  -1   9   3   -1.00    1.40
   1   9  -3    1.70    1.90
   1   9  -3   -0.50    1.50
  -1   9   3    0.60    2.00
  -1   9   3   -0.30    1.20
   1   9  -3   -1.00    1.40
   1   9  -3    0.90    1.20
   1  -9  -3   -2.20    1.50
   1  -9  -3   -0.50    1.30
   1  -9  -3    1.40    1.90
   1  -9  -3    0.90    1.60
  -1  -9   3   -0.90    0.80
  -1  -9   3   -0.20    1.60
   1   9  -2   55.19    4.20
  -1   9   2   48.50    4.30
   1   9  -2   51.79    3.30
  -1   9   2   48.90    3.30
   1   9  -2   47.30    3.20
   1   9  -2   51.39    4.30
  -1   9   2   48.70    3.40
   1   9  -2   50.49    3.60
  -1   9   2   51.09    3.30
  -1   9   2   48.10    3.50
  -1  -9   2   50.09    3.50
  -1  -9   2   52.09    3.60
   1  -9  -2   52.19    3.80
   1  -9  -2   48.10    3.70
  -1  -9   2   46.80    4.00
   1  -9  -2   46.60    3.60
  -1  -9   2   47.70    2.70
  -1   9   1   28.00    2.80
  -1   9   1   22.60    2.40
   1   9  -1   27.30    3.00
  -1   9   1   26.40    3.10
  -1   9   1   28.10    2.50
   1   9  -1   27.00    2.50
   1   9  -1   29.10    3.40
  -1   9   1   23.90    2.90
   1   9  -1   24.20    2.90
   1   9  -1   25.50    2.40
   1  -9  -1   25.70    3.00
  -1  -9   1   25.50    3.30
  -1  -9   1   27.30    2.80
  -1  -9   1   24.00    2.00
   1  -9  -1   24.90    2.40
   1  -9  -1   24.40    2.90
   1  -9  -1   25.10    3.00
  -1  -9   1   24.40    2.80
  -1   9   0    5.20    1.70
   1   9   0    5.90    2.00
   1   9   0    5.30    1.70
   1   9   0    3.90    1.50
  -1   9   0    3.80    2.00
  -1   9   0    5.60    2.00
  -1   9   0    5.00    1.60
  -1   9   0    3.40    1.70
   1   9   0    6.00    2.10
  -1  -9   0    3.10    1.80
   1  -9   0    5.40    1.30
   1  -9   0    2.50    1.70
  -1  -9   0    4.40    1.90
   1  -9   0    3.50    1.80
   1  -9   0    6.30    2.00
  -1  -9   0    6.50    1.30
  -1   9  -1    0.80    1.60
  -1   9  -1   -1.20    1.50
   1   9   1   -0.80    1.50
  -1   9  -1   -1.40    1.10
   1   9   1   -0.50    1.20
   1   9   1    1.80    1.30
  -1   9  -1   -0.20    1.50
  -1   9  -1    0.20    1.30
   1   9   1   -0.20    1.80
   1  -9   1   -1.00    1.50
  -1  -9  -1    1.20    1.70
  -1  -9  -1   -0.20    1.50
   1  -9   1   -1.80    1.40
   1  -9   1    1.00    0.90
  -1  -9  -1    0.90    1.30
   1  -9   1   -0.80    1.50
  -1  -9  -1   -1.70    1.50
  -1   9  -2   20.10    2.30
   1   9   2   20.70    2.40
   1   9   2   20.00    2.30
  -1   9  -2   22.00    2.50
   1   9   2   17.80    2.50
  -1   9  -2   26.40    3.30
   1   9   2   25.20    3.20
  -1   9  -2   20.50    2.70
   1  -9   2   19.60    2.10
   1  -9   2   20.70    3.00
  -1  -9  -2   20.90    2.90
   1  -9   2   17.80    2.50
  -1  -9  -2   19.00    2.30
   1  -9   2   19.20    2.60
  -1  -9  -2   20.10    2.80
  -1  -9  -2   20.50    2.90
  -1   9  -3    1.30    1.10
  -1   9  -3   -0.10    1.30
   1   9   3    1.10    1.50
  -1   9  -3    2.30    1.80
  -1   9  -3   -0.60    1.70
   1   9   3    1.70    2.30
   1   9   3    0.00    1.30
   1  -9   3    0.30    1.80
   1  -9   3    0.00    0.90
  -1  -9  -3    0.00    1.60
  -1  -9  -3    0.70    1.40
  -1  -9  -3   -0.60    1.80
  -1  -9  -3   -0.30    1.90
   1   9   4   15.30    2.00
   1   9   4   23.80    3.40
  -1   9  -4   18.10    2.60
  -1   9  -4   21.30    2.50
   1   9   4   22.00    2.50
  -1   9  -4   25.60    3.60
  -1   9  -4   22.70    2.40
   1  -9   4   19.80    2.30
  -1  -9  -4   21.70    3.20
   1  -9   4   29.80    4.20
  -1  -9  -4   25.00    3.50
  -1  -9  -4   25.10    2.90
  -1  -9  -4   22.90    3.10
   1  -9   4   20.40    2.40
   1   9   5   63.79    4.60
  -1   9  -5   71.69    3.90
  -1   9  -5   64.99    5.30
   1   9   5   66.29    3.50
   1   9   5   68.99    3.70
  -1   9  -5   66.79    3.90
  -1   9  -5   69.29    4.10
  -1  -9  -5   74.09    5.50
   1  -9   5   66.29    4.10
  -1  -9  -5   67.79    4.20
  -1  -9  -5   72.09    4.60
   1  -9   5   71.29    3.90
   1  -9   5   67.89    3.90
  -1  -9  -5   70.69    4.60
  -1   9  -6   33.70    4.70
  -1   9  -6   25.50    3.20
   1   9   6   30.60    4.00
   1   9   6   26.70    2.50
  -1   9  -6   26.10    3.00
   1   9   6   23.90    2.20
  -1   9  -6   30.20    3.00
  -1  -9  -6   27.90    3.60
  -1  -9  -6   21.40    3.50
   1  -9   6   29.50    2.90
  -1  -9  -6   22.30    2.70
   1  -9   6   23.60    3.00
   1  -9   6   31.30    2.80
  -1   9  -7   59.39    5.80
  -1   9  -7   58.69    3.70
   1   9   7   59.89    7.90
  -1  -9  -7   60.99    4.30
  -1  -9  -7   56.89    4.40
   1  -9   7   52.49    3.70
  -1  -9  -7   59.99    6.00
  -1  -9  -7   50.19    4.10
   1  -9   7   60.89    4.00
   1  -9   7   57.09    3.30
  -1   9  -8    3.50    1.60
  -1   9  -8    1.10    1.70
  -1   9  -8    6.70    3.70
  -1  -9  -8    4.10    2.20
   1  -9   8   10.20    2.80
  -1  -9  -8    5.60    3.50
  -1  -9  -8    2.70    2.20
   1  10  -8   -2.90    3.10
   1  10  -8   -0.50    1.50
   1 -10  -8    8.30    2.10
   1 -10  -8   -1.80    1.90
   1 -10  -8    0.70    1.80
   1  10  -7   -0.90    2.30
   1  10  -7    1.90    1.60
   1  10  -7    0.80    1.60
   1  10  -7   -0.80    1.30
  -1 -10   7    3.20    1.30
   1 -10  -7   -0.60    1.80
  -1 -10   7    4.20    1.80
   1 -10  -7    1.30    1.80
   1 -10  -7    3.10    2.10
   1  10  -6    0.90    2.60
  -1  10   6    1.20    1.20
   1  10  -6   -0.20    1.50
   1  10  -6    1.20    1.50
   1  10  -6   -0.60    1.20
  -1  10   6    0.70    1.20
  -1  10   6    3.70    2.30
  -1 -10   6    1.30    1.10
  -1 -10   6    1.30    1.50
  -1 -10   6    1.30    1.80
   1 -10  -6    1.10    2.20
   1 -10  -6    1.90    2.00
   1 -10  -6    2.20    2.10
   1  10  -5   33.20    4.60
   1  10  -5   24.70    2.70
   1  10  -5   28.70    2.90
  -1  10   5   28.70    2.80
  -1  10   5   32.40    2.60
  -1  10   5   36.80    4.40
  -1 -10   5   29.30    2.60
  -1 -10   5   30.20    3.20
  -1 -10   5   35.70    3.20
   1 -10  -5   26.80    3.00
   1 -10  -5   35.20    4.20
  -1 -10   5   35.10    5.10
   1 -10  -5   33.10    3.70
   1 -10  -5   26.70    3.70
  -1  10   4  129.39    6.60
  -1  10   4  130.79    5.40
   1  10  -4  124.19    5.50
   1  10  -4  124.99    5.30
  -1  10   4  131.29    5.20
   1 -10  -4  131.09    6.40
  -1 -10   4  137.69    7.50
   1 -10  -4  132.29    6.40
  -1 -10   4  137.69    5.10
   1 -10  -4  133.79    6.40
   1 -10  -4  131.99    5.60
  -1 -10   4  126.59    5.70
  -1  10   3    4.80    1.60
   1  10  -3    8.80    2.50
   1  10  -3    7.80    1.80
   1  10  -3    7.30    1.90
  -1  10   3   10.60    2.10
  -1  10   3   11.20    2.70
   1  10  -3    9.30    2.80
   1 -10  -3    5.80    2.30
  -1 -10   3    6.70    2.20
  -1 -10   3    7.60    2.60
  -1 -10   3    7.20    2.20
   1 -10  -3    7.50    2.30
  -1 -10   3    7.60    1.40
   1 -10  -3    9.50    2.50
  -1  10   2   18.60    3.10
  -1  10   2   19.00    2.60
   1  10  -2   14.80    2.80
  -1  10   2   20.40    3.20
   1  10  -2   19.80    3.10
   1  10  -2   17.70    2.30
  -1  10   2   15.00    2.20
  -1  10   2   15.80    2.20
   1  10  -2   20.00    2.40
   1 -10  -2   18.50    3.00
  -1 -10   2   20.70    3.60
  -1 -10   2   16.60    2.80
  -1 -10   2   23.80    3.30
   1 -10  -2   17.50    3.00
  -1 -10   2   15.80    2.00
   1 -10  -2   21.00    3.00
  -1  10   1   11.50    2.50
  -1  10   1   11.80    2.70
   1  10  -1   14.30    2.90
  -1  10   1    8.00    1.90
   1  10  -1   14.90    2.20
   1  10  -1    9.80    2.00
  -1  10   1   11.10    2.10
  -1  10   1    8.40    2.00
   1  10  -1    8.60    2.30
  -1 -10   1   10.40    2.50
  -1 -10   1    9.90    2.50
   1 -10  -1    8.40    1.70
  -1 -10   1   10.30    1.60
   1 -10  -1   13.10    2.80
   1 -10  -1   10.30    2.40
   1 -10  -1   12.20    2.40
  -1  10   0   38.20    3.10
  -1  10   0   45.00    3.50
   1  10   0   43.30    3.20
  -1  10   0   37.60    3.10
   1  10   0   40.10    3.80
  -1  10   0   39.80    3.70
  -1  10   0   42.90    3.70
   1  10   0   40.40    3.10
   1  10   0   46.60    3.90
  -1 -10   0   40.60    3.60
   1 -10   0   44.20    3.70
   1 -10   0   42.90    3.10
  -1 -10   0   40.60    2.80
  -1 -10   0   42.20    4.10
   1 -10   0   42.50    3.90
   1 -10   0   38.60    3.60
  -1 -10   0   41.70    3.70
  -1  10  -1    4.20    1.70
   1  10   1    4.90    2.00
  -1  10  -1    1.80    1.40
  -1  10  -1    3.20    2.10
  -1  10  -1    6.40    2.20
   1  10   1    2.90    2.20
   1  10   1    2.30    1.60
   1  10   1    4.80    1.70
  -1  10  -1    4.60    2.00
  -1 -10  -1    3.50    2.00
   1 -10   1    4.00    2.00
  -1 -10  -1    2.70    2.00
  -1 -10  -1    3.40    2.10
   1 -10   1    3.40    2.00
   1 -10   1    1.60    1.90
   1 -10   1    4.20    1.30
  -1  10  -2  202.58    8.30
   1  10   2  199.18    7.00
   1  10   2  194.28    8.10
   1  10   2  204.78    8.00
   1  10   2  200.68    7.30
  -1  10  -2  204.98    7.40
  -1  10  -2  213.18    7.20
  -1  10  -2  202.08    7.90
  -1 -10  -2  213.38    8.30
  -1 -10  -2  198.88    7.30
  -1 -10  -2  205.08    8.20
   1 -10   2  198.48    8.00
   1 -10   2  204.28    6.90
   1 -10   2  192.38   10.90
   1 -10   2  204.08    7.90
  -1 -10  -2  213.28    8.30
  -1  10  -3  143.79    6.30
   1  10   3  134.49    5.50
   1  10   3  134.09    6.50
  -1  10  -3  133.39    6.90
  -1  10  -3  132.19    5.40
   1  10   3  132.99    5.60
  -1 -10  -3  129.39    6.40
  -1 -10  -3  121.89    6.50
   1 -10   3  131.29    5.30
  -1 -10  -3  134.09    6.50
   1 -10   3  131.29    5.90
   1 -10   3  137.89    7.20
   1 -10   3  133.19    6.10
  -1 -10  -3  135.09    5.70
  -1  10  -4   -0.20    2.30
  -1  10  -4    0.60    2.00
   1  10   4    1.10    2.30
   1  10   4   -0.70    1.40
   1  10   4    1.70    1.60
  -1  10  -4    1.40    1.30
  -1 -10  -4    0.90    1.60
   1 -10   4    2.90    2.40
   1 -10   4   -1.00    1.00
  -1 -10  -4    1.10    2.00
  -1 -10  -4    1.80    2.40
  -1 -10  -4    0.00    2.30
   1 -10   4    0.30    1.70
   1 -10   4    2.60    2.00
   1  10   5    1.10    2.40
   1  10   5   -0.30    1.50
  -1  10  -5    3.10    1.40
  -1  10  -5   -1.40    2.10
  -1  10  -5    0.80    1.50
  -1  10  -5    3.70    1.90
   1  10   5    2.50    1.60
   1 -10   5    1.30    1.20
   1 -10   5    0.80    1.80
   1 -10   5    1.00    1.70
  -1 -10  -5   -0.60    1.90
  -1 -10  -5   -2.40    2.40
  -1 -10  -5    0.20    1.90
   1  10   6   -3.00    2.60
   1  10   6    2.00    1.40
   1  10   6    2.20    1.40
  -1  10  -6   -0.10    1.30
  -1  10  -6   -0.30    2.30
  -1  10  -6    2.40    1.60
  -1  10  -6    2.80    1.60
   1 -10   6   -2.30    2.60
  -1 -10  -6    2.60    1.90
   1 -10   6    2.10    1.70
  -1 -10  -6    2.40    2.20
  -1 -10  -6   -4.00    2.80
  -1 -10  -6    1.80    2.20
   1 -10   6    0.80    1.20
  -1  10  -7    4.70    1.70
  -1  10  -7    4.70    2.90
   1  10   7    2.00    3.20
  -1  10  -7    4.20    1.80
  -1 -10  -7    1.10    2.10
   1 -10   7    7.40    2.30
   1 -10   7    7.40    1.80
  -1 -10  -7   -1.20    3.60
  -1 -10  -7    1.60    2.00
  -1 -10  -7   10.00    2.50
   1 -10   7    8.20    1.80
   1  11  -7   -2.30    2.60
   1  11  -7    1.00    1.80
   1  11  -7    0.40    1.60
   1  11  -7   -2.50    1.40
  -1 -11   7    2.60    1.90
   1 -11  -7   -0.50    1.80
   1 -11  -7   -2.40    1.90
  -1 -11   7    3.50    1.30
   1  11  -6    5.30    2.90
   1  11  -6    7.00    1.70
  -1  11   6    6.20    1.60
   1  11  -6    9.20    2.10
  -1 -11   6    9.10    1.70
   1 -11  -6    6.80    2.60
   1 -11  -6    8.20    2.30
   1 -11  -6    3.90    3.30
  -1 -11   6   11.50    2.60
   1 -11  -6   11.80    3.00
   1  11  -5    6.70    2.10
  -1  11   5    9.60    2.00
  -1  11   5    9.50    3.10
  -1  11   5    8.60    2.00
   1  11  -5    9.70    2.20
   1 -11  -5    7.30    2.80
  -1 -11   5    7.30    1.50
  -1 -11   5    9.10    2.50
  -1 -11   5   16.40    4.00
  -1 -11   5    8.90    2.20
   1 -11  -5    7.10    3.10
   1  11  -4   41.10    3.50
   1  11  -4   37.70    4.60
   1  11  -4   38.60    3.20
  -1  11   4   35.40    4.20
  -1  11   4   40.30    3.20
  -1  11   4   41.70    3.70
  -1 -11   4   36.60    2.80
   1 -11  -4   38.30    4.30
  -1 -11   4   36.60    3.70
  -1 -11   4   44.20    5.50
   1 -11  -4   34.90    4.70
  -1 -11   4   38.30    3.30
   1 -11  -4   36.60    4.10
  -1  11   3  153.18    6.40
  -1  11   3  158.08    7.30
   1  11  -3  155.78    6.20
   1  11  -3  148.29    7.90
   1  11  -3  136.89   10.90
  -1  11   3  162.78    6.20
   1  11  -3  156.88    6.50
   1 -11  -3  150.78    7.20
   1 -11  -3  158.18    7.30
  -1 -11   3  152.08    6.70
  -1 -11   3  157.58    5.80
  -1 -11   3  158.68    7.10
   1 -11  -3  155.88    7.30
  -1 -11   3  158.48    8.10
   1  11  -2   22.50    3.40
  -1  11   2   15.70    2.40
  -1  11   2   25.00    2.90
   1  11  -2   18.90    2.50
   1  11  -2   17.30    2.50
   1  11  -2   21.40    3.40
  -1  11   2   21.00    2.90
  -1  11   2   21.30    3.60
  -1  11   2   20.80    3.40
   1 -11  -2   19.60    3.30
   1 -11  -2   16.40    3.00
  -1 -11   2   17.20    3.00
  -1 -11   2   18.10    3.20
   1 -11  -2   23.60    3.60
  -1 -11   2   18.00    3.30
  -1 -11   2   15.90    1.90
   1  11  -1    4.00    2.30
  -1  11   1    6.60    1.90
  -1  11   1    8.40    2.60
   1  11  -1    8.20    2.00
  -1  11   1   11.00    2.90
  -1  11   1    7.60    2.30
  -1  11   1    6.30    2.00
   1  11  -1   10.10    2.80
   1  11  -1    8.10    2.10
   1 -11  -1    7.60    2.50
  -1 -11   1    7.70    2.70
   1 -11  -1   12.00    2.80
   1 -11  -1    6.20    1.70
  -1 -11   1    8.50    2.50
  -1 -11   1    8.10    2.60
  -1 -11   1    8.30    1.60
   1 -11  -1    5.90    2.50
   1  11   0   52.69    4.50
  -1  11   0   55.49    4.40
  -1  11   0   55.19    3.70
   1  11   0   56.09    3.80
  -1  11   0   61.99    3.80
   1  11   0   49.90    4.40
   1  11   0   59.49    3.80
  -1  11   0   57.69    4.50
  -1  11   0   58.79    4.50
  -1 -11   0   53.39    4.30
  -1 -11   0   56.89    3.50
   1 -11   0   61.19    4.50
   1 -11   0   59.49    4.80
  -1 -11   0   59.89    4.40
   1 -11   0   55.29    4.80
   1 -11   0   54.79    4.30
   1  11   1  136.39    5.60
   1  11   1  121.29    6.20
  -1  11  -1  140.59    6.80
  -1  11  -1  130.49    5.60
   1  11   1  139.99    6.80
  -1  11  -1  131.39    6.50
  -1  11  -1  133.29    6.40
   1  11   1  134.19    5.80
  -1  11  -1  126.49    5.70
  -1 -11  -1  127.29    6.50
   1 -11   1  131.29    6.70
   1 -11   1  133.99    5.50
   1 -11   1  137.59    6.50
   1 -11   1  130.09    6.30
  -1 -11  -1  142.99    6.60
  -1 -11  -1  124.79    9.20
   1  11   2   28.70    3.90
   1  11   2   33.60    3.10
   1  11   2   31.60    3.10
  -1  11  -2   28.00    4.20
  -1  11  -2   30.40    3.00
  -1  11  -2   31.60    3.10
  -1  11  -2   31.90    3.50
   1  11   2   30.50    3.70
  -1 -11  -2   31.40    3.70
  -1 -11  -2   32.30    6.10
  -1 -11  -2   29.70    3.10
   1 -11   2   29.20    3.90
   1 -11   2   33.00    3.40
   1 -11   2   30.70    2.70
  -1 -11  -2   32.90    3.80
   1 -11   2   30.70    3.50
   1  11   3    0.00    1.60
  -1  11  -3    1.20    1.60
  -1  11  -3    0.10    1.60
   1  11   3    2.00    2.60
  -1  11  -3   -2.80    2.70
   1  11   3   -1.00    1.40
  -1  11  -3    1.50    3.00
   1 -11   3   -0.40    2.20
  -1 -11  -3    1.50    1.70
   1 -11   3   -1.50    1.80
  -1 -11  -3    1.70    2.10
  -1 -11  -3   -0.20    2.50
  -1 -11  -3   -0.60    2.10
   1 -11   3    1.80    1.80
  -1  11  -4   26.90    3.40
  -1  11  -4   23.00    2.60
  -1  11  -4   26.70    3.10
   1  11   4   23.90    2.90
   1  11   4   25.80    3.00
   1  11   4   31.50    4.30
  -1  11  -4   22.60    2.80
  -1  11  -4   29.60    4.20
   1 -11   4   24.30    3.00
   1 -11   4   27.40    3.60
  -1 -11  -4   22.90    3.90
  -1 -11  -4   22.20    2.90
  -1 -11  -4   24.60    3.50
   1 -11   4   33.50    4.80
  -1 -11  -4   27.70    3.90
   1 -11   4   22.10    2.70
  -1  11  -5    1.50    1.80
  -1  11  -5   -0.30    2.50
   1  11   5    0.80    2.60
   1  11   5   -1.30    1.50
  -1  11  -5   -0.20    1.40
  -1  11  -5   -0.40    1.50
  -1 -11  -5   -0.10    2.00
   1 -11   5   -0.80    1.50
  -1 -11  -5   -5.50    2.80
  -1 -11  -5    0.90    1.80
   1 -11   5   -1.80    1.10
   1  11   6    6.20    1.70
   1  11   6    5.60    1.70
  -1  11  -6    3.10    2.60
   1  11   6    3.90    3.60
  -1  11  -6    3.20    1.70
  -1  11  -6    7.30    2.00
  -1  11  -6    3.20    1.80
  -1 -11  -6    5.00    2.20
   1 -11   6    3.80    2.50
  -1 -11  -6    4.60    2.20
   1 -11   6    6.70    1.70
   1 -11   6    7.80    2.50
  -1 -11  -6    1.60    2.70
  -1  11  -7   -0.70    1.50
  -1  11  -7   -2.50    1.50
   1  11   7    2.60    1.50
   1  11   7    0.80    1.00
   1 -11   7   -0.30    2.10
  -1 -11  -7    2.80    3.10
   1 -11   7    3.40    1.60
  -1 -11  -7    0.30    2.30
   1 -11   7    0.60    1.30
   1  12  -7    1.00    1.70
  -1  12   7    3.80    1.50
  -1  12   7    1.20    1.40
   1  12  -7   -2.80    2.80
   1  12  -7    0.30    3.20
   1 -12  -7   -0.70    1.90
   1 -12  -7    2.00    1.90
  -1 -12   7    3.80    1.30
   1  12  -6    3.00    2.00
  -1  12   6    3.30    1.70
  -1  12   6    3.20    1.60
   1  12  -6    1.50    1.70
   1  12  -6   -2.60    2.50
   1 -12  -6    4.90    2.30
  -1 -12   6    5.90    2.10
  -1 -12   6    2.50    2.70
  -1 -12   6    4.40    1.40
   1  12  -5    2.10    1.90
  -1  12   5    4.90    2.00
  -1  12   5    0.90    1.60
   1  12  -5    1.70    2.70
  -1  12   5    4.10    3.20
   1  12  -5    3.60    1.90
   1 -12  -5    2.10    2.40
  -1 -12   5    4.00    2.00
   1 -12  -5    5.50    2.40
  -1 -12   5    4.10    1.40
   1 -12  -5   -0.90    2.90
   1  12  -4  123.89    5.70
  -1  12   4  123.69    5.80
  -1  12   4  134.29    7.10
   1  12  -4  121.69    6.00
  -1 -12   4  125.89    6.40
  -1 -12   4  132.19    6.30
   1 -12  -4  128.09    7.10
   1 -12  -4  134.99    7.00
  -1 -12   4  132.09    5.60
  -1 -12   4  141.59    8.20
   1 -12  -4  136.89    7.00
  -1  12   3   10.10    2.30
   1  12  -3   11.40    2.40
   1  12  -3    6.80    2.80
  -1  12   3   12.10    2.50
  -1  12   3   12.20    3.40
   1  12  -3   10.80    3.00
   1  12  -3    9.70    2.30
  -1 -12   3   11.30    2.80
   1 -12  -3    7.80    2.90
   1 -12  -3   13.00    3.30
  -1 -12   3   11.50    2.80
  -1 -12   3   16.40    4.00
  -1 -12   3   10.10    1.70
   1  12  -2  104.59    6.60
  -1  12   2   98.59    6.10
   1  12  -2  114.09    5.90
  -1  12   2  103.29    5.30
   1  12  -2   93.89    5.20
  -1  12   2   98.49    5.60
   1  12  -2  105.39    5.90
  -1  12   2  105.19    5.20
   1 -12  -2  105.99    6.50
   1 -12  -2  109.09    6.20
  -1 -12   2   92.29    5.50
  -1 -12   2   85.29    7.90
   1 -12  -2  105.59    6.10
  -1 -12   2  106.69    4.80
  -1 -12   2  101.19    6.90
   1 -12  -2  100.89    5.30
  -1  12   1   88.49    4.80
   1  12  -1   80.99    6.10
  -1  12   1   86.09    5.50
   1  12  -1   79.39    4.80
  -1  12   1   79.29    5.10
   1  12  -1   91.49    5.70
  -1  12   1   78.59    5.30
  -1  12   1   89.89    5.70
  -1 -12   1   84.99    5.30
  -1 -12   1   87.59    4.40
   1 -12  -1   82.79    5.80
  -1 -12   1   79.99    6.20
   1 -12  -1   81.89    5.40
   1 -12  -1   94.79    4.90
   1 -12  -1   81.79    5.40
  -1 -12   1   85.69    5.40
   1  12   0   66.99    4.20
  -1  12   0   62.39    4.90
  -1  12   0   66.29    5.00
  -1  12   0   73.09    5.00
   1  12   0   61.19    5.00
  -1  12   0   66.19    4.20
   1  12   0   63.99    5.10
  -1 -12   0   63.09    4.80
   1 -12   0   63.69    5.60
  -1 -12   0   67.79    4.00
   1 -12   0   63.19    4.70
  -1 -12   0   65.09    4.90
  -1 -12   0   67.19    5.80
   1 -12   0   68.59    4.90
   1 -12   0   61.89    4.00
   1  12   1   76.79    4.50
  -1  12  -1   74.59    5.20
  -1  12  -1   75.89    5.50
  -1  12  -1   77.09    4.50
   1  12   1   76.59    5.60
   1  12   1   64.39    4.90
  -1 -12  -1   76.49    5.30
   1 -12   1   74.69    5.10
   1 -12   1   68.59    4.10
   1 -12   1   74.89    5.90
  -1 -12  -1   74.29    6.00
   1 -12   1   72.89    4.90
  -1 -12  -1   72.99    4.40
  -1 -12  -1   79.29    5.30
  -1  12  -2   71.99    4.30
  -1  12  -2   71.29    4.90
  -1  12  -2   70.69    4.50
   1  12   2   72.49    5.50
   1  12   2   72.79    4.40
  -1  12  -2   69.69    5.40
   1  12   2   67.49    5.00
   1 -12   2   73.59    6.10
   1 -12   2   70.99    4.00
  -1 -12  -2   61.69    5.70
   1 -12   2   71.09    4.90
   1 -12   2   66.19    4.70
  -1 -12  -2   75.49    5.20
  -1 -12  -2   72.69    5.30
   1  12   3    0.50    2.80
  -1  12  -3    0.90    1.80
  -1  12  -3   -0.50    1.50
   1  12   3   -0.10    1.80
   1  12   3   -0.40    2.00
  -1  12  -3    1.90    2.00
  -1  12  -3   -0.20    2.10
  -1 -12  -3    1.50    2.90
   1 -12   3    0.20    2.00
  -1 -12  -3   -0.40    2.20
   1 -12   3    0.20    1.20
   1 -12   3    2.00    2.40
  -1 -12  -3    1.60    1.90
   1 -12   3    0.00    1.70
  -1  12  -4    0.00    1.70
   1  12   4    0.30    1.80
  -1  12  -4    1.30    1.80
   1  12   4    1.70    3.00
  -1  12  -4    3.00    3.90
   1  12   4    2.00    1.60
  -1 -12  -4    0.60    2.10
  -1 -12  -4    0.00    1.80
   1 -12   4    3.10    1.90
   1 -12   4    5.60    2.70
   1 -12   4    0.00    1.20
   1 -12   4    2.20    2.00
  -1 -12  -4    1.10    2.40
  -1 -12  -4    1.40    3.10
  -1  12  -5    9.60    2.30
  -1  12  -5    6.50    2.10
  -1  12  -5    3.10    2.00
  -1  12  -5    3.70    2.70
  -1  12  -5    8.30    2.40
   1  12   5   10.00    2.30
   1  12   5    7.70    2.00
   1  12   5    3.20    3.30
  -1 -12  -5    7.60    2.90
  -1 -12  -5    9.70    3.00
  -1 -12  -5    3.80    2.10
  -1 -12  -5    1.30    3.70
   1  12   6    0.90    3.60
   1  12   6    1.40    1.70
  -1  12  -6    1.30    1.80
  -1  12  -6   -0.10    1.60
  -1  12  -6    0.90    2.90
   1 -12   6    2.80    2.40
  -1 -12  -6    5.00    2.30
   1 -12   6    6.70    2.20
  -1 -12  -6    3.80    2.90
   1 -12   6    4.30    1.60
   1  13  -6   -3.90    1.70
   1  13  -6   -1.30    1.40
   1  13  -6   -4.30    3.30
  -1  13   6   -0.20    1.60
  -1  13   6   -1.60    1.60
   1 -13  -6    0.40    2.50
   1 -13  -6   -0.10    2.10
   1 -13  -6   -8.10    3.60
  -1 -13   6    0.40    1.20
  -1 -13   6    2.10    2.20
   1  13  -5   -2.70    2.80
   1  13  -5    1.30    2.00
  -1  13   5    1.80    3.10
   1  13  -5   -2.20    2.00
  -1  13   5    6.00    2.10
  -1 -13   5    2.60    1.40
   1 -13  -5    3.20    2.70
  -1 -13   5    3.20    1.90
   1 -13  -5    2.40    2.60
   1  13  -4    4.50    3.00
  -1  13   4   11.60    4.10
  -1  13   4    8.80    2.30
   1  13  -4    8.80    2.30
  -1  13   4    6.00    2.00
   1 -13  -4    4.40    3.40
  -1 -13   4    8.90    2.40
  -1 -13   4    5.80    2.60
  -1 -13   4    3.90    1.50
   1 -13  -4   10.10    3.20
   1 -13  -4    6.30    2.90
  -1  13   3    1.30    2.90
  -1  13   3   -3.20    1.60
   1  13  -3   -0.80    1.50
   1  13  -3   -0.30    2.10
  -1  13   3    0.60    1.60
   1  13  -3   -3.00    1.80
   1  13  -3   -1.60    2.60
   1 -13  -3   -1.60    2.10
  -1 -13   3    0.50    2.00
  -1 -13   3    1.00    2.70
   1 -13  -3   -0.40    2.10
   1 -13  -3   -1.60    2.50
  -1 -13   3   -0.20    1.10
  -1 -13   3   -0.90    2.00
  -1  13   2    4.00    2.10
   1  13  -2    7.30    2.20
  -1  13   2    7.80    2.40
   1  13  -2    7.30    2.20
   1  13  -2    4.00    2.70
   1  13  -2    3.30    2.70
  -1  13   2    4.00    2.00
  -1  13   2   10.70    3.40
   1 -13  -2    3.10    1.80
   1 -13  -2    8.50    3.40
  -1 -13   2    6.80    3.10
   1 -13  -2    4.60    2.80
  -1 -13   2    6.30    1.70
  -1 -13   2    3.80    2.40
   1 -13  -2    5.80    2.70
  -1 -13   2    8.50    3.10
  -1  13   1    3.30    2.00
  -1  13   1    5.00    2.90
  -1  13   1    4.90    2.30
   1  13  -1    3.60    3.00
  -1  13   1    3.00    1.90
  -1  13   1    3.20    2.40
   1  13  -1    4.20    2.10
   1  13  -1    2.80    1.90
   1  13  -1    4.10    2.40
  -1 -13   1    5.30    2.60
   1 -13  -1    5.10    2.40
   1 -13  -1    3.50    2.70
  -1 -13   1    4.30    1.70
  -1 -13   1    4.70    2.50
   1 -13  -1    1.00    2.30
  -1 -13   1    1.90    2.70
   1 -13  -1    4.40    1.80
   1  13   0    1.30    2.00
  -1  13   0    0.50    2.10
   1  13   0   -2.90    1.70
   1  13   0   -1.20    1.50
   1  13   0   -2.20    2.70
  -1  13   0   -0.30    1.80
  -1  13   0    0.20    2.50
  -1  13   0    1.50    1.60
  -1  13   0   -0.80    3.60
   1 -13   0    0.40    2.10
   1 -13   0   -0.60    2.20
  -1 -13   0   -2.00    2.00
   1 -13   0   -0.90    2.40
  -1 -13   0   -1.70    2.10
  -1 -13   0   -0.60    2.70
  -1 -13   0   -0.90    1.40
   1 -13   0    1.60    1.50
  -1  13  -1    1.20    2.10
   1  13   1   -0.80    1.80
   1  13   1    1.10    5.10
   1  13   1   -0.50    1.60
  -1  13  -1   -0.10    1.80
   1  13   1    1.30    2.00
  -1  13  -1   -0.90    2.00
  -1  13  -1   -0.20    1.70
   1 -13   1   -1.50    2.30
   1 -13   1    0.00    1.30
  -1 -13  -1   -2.00    1.40
  -1 -13  -1   -1.40    2.00
   1 -13   1    1.30    2.20
  -1 -13  -1    1.10    2.70
   1 -13   1   -1.20    1.90
  -1  13  -2   22.40    3.60
  -1  13  -2   19.00    2.80
   1  13   2   19.60    3.20
   1  13   2   27.10    4.60
   1  13   2   18.90    3.00
  -1  13  -2   21.50    3.90
   1  13   2   19.60    3.00
  -1  13  -2   16.50    2.70
   1 -13   2   13.10    3.20
   1 -13   2   18.10    2.40
  -1 -13  -2   23.30    3.90
  -1 -13  -2   25.50    4.20
   1 -13   2   19.90    3.50
  -1 -13  -2   21.40    4.30
   1  13   3    1.70    1.90
  -1  13  -3    2.40    1.80
  -1  13  -3    2.90    1.80
   1  13   3   -0.20    3.10
   1  13   3    1.30    1.90
  -1  13  -3   -1.20    2.40
  -1  13  -3    2.00    2.20
  -1 -13  -3   -3.10    2.90
   1 -13   3    5.00    2.90
   1 -13   3    0.50    2.20
  -1 -13  -3    1.10    2.30
   1 -13   3   -0.60    2.00
   1 -13   3    0.10    1.30
  -1 -13  -3   -0.30    2.20
   1  13   4    1.70    1.90
  -1  13  -4   -1.20    2.30
  -1  13  -4   -1.60    3.00
   1  13   4    0.00    1.80
  -1  13  -4   -0.90    1.60
   1  13   4   -3.40    3.00
  -1  13  -4    3.60    1.90
  -1 -13  -4    0.20    2.00
   1 -13   4   -2.70    1.90
  -1 -13  -4   -1.50    2.30
  -1 -13  -4   -1.50    1.70
   1 -13   4    1.60    1.90
   1 -13   4    8.20    4.70
  -1 -13  -4   -7.00    3.20
   1 -13   4   -2.70    1.20
   1  13   5   -4.60    3.10
   1  13   5    1.00    1.80
  -1  13  -5   -0.30    1.80
  -1  13  -5   -0.20    2.80
   1  13   5   -2.20    1.60
  -1  13  -5    1.60    1.90
  -1  13  -5    3.30    2.00
  -1 -13  -5    0.00    2.00
  -1 -13  -5    2.30    2.50
   1 -13   5    2.20    1.50
   1 -13   5   -2.70    1.80
   1 -13   5    4.40    2.20
  -1 -13  -5    1.40    2.60
  -1  13  -6   -2.80    1.60
  -1  13  -6   -1.10    1.70
   1  13   6    0.80    1.80
  -1  13  -6   -5.50    2.20
   1  13   6   -0.60    1.60
   1 -13   6   -2.20    2.10
   1 -13   6    1.90    1.30
  -1 -13  -6    3.60    2.20
  -1 -13  -6    1.50    2.20
  -1 -13  -6   -3.20    2.60
  -1  14   5    0.20    1.90
   1  14  -5   -4.70    1.80
  -1  14   5    3.20    1.90
   1 -14  -5    0.70    2.30
   1 -14  -5   -3.10    2.20
  -1 -14   5   -0.80    2.00
   1 -14  -5   -6.80    3.40
  -1 -14   5    0.20    1.30
   1  14  -4   -3.90    2.40
   1  14  -4    1.10    2.00
  -1  14   4   -1.10    1.90
  -1  14   4   -0.50    1.80
   1  14  -4   -2.00    2.10
  -1 -14   4    1.20    2.20
   1 -14  -4   -1.50    2.20
   1 -14  -4    1.30    2.40
  -1 -14   4   -0.30    1.20
  -1 -14   4   -0.70    2.40
  -1  14   3    2.20    3.40
  -1  14   3    3.00    2.10
   1  14  -3    2.70    2.30
   1  14  -3    4.20    2.00
   1  14  -3    4.20    3.10
   1 -14  -3    3.90    3.50
   1 -14  -3   -0.60    2.10
  -1 -14   3    2.30    2.20
  -1 -14   3   -1.60    3.90
  -1 -14   3    5.10    1.60
   1 -14  -3    6.20    3.10
  -1  14   2    0.50    3.10
  -1  14   2    1.90    1.80
   1  14  -2   -0.40    2.50
  -1  14   2    2.10    1.90
   1  14  -2    2.00    2.00
   1  14  -2   -1.60    1.90
   1  14  -2    4.50    2.80
   1 -14  -2    2.40    2.60
  -1 -14   2    0.20    1.40
  -1 -14   2    8.70    3.60
  -1 -14   2    2.00    2.40
   1 -14  -2    5.00    3.40
  -1 -14   2    0.80    2.20
   1 -14  -2    1.30    1.90
  -1  14   1    2.10    1.90
   1  14  -1   -1.50    1.80
  -1  14   1    1.20    2.50
  -1  14   1    2.50    2.00
   1  14  -1    1.80    1.80
   1  14  -1   -2.70    2.70
   1  14  -1   -0.50    3.90
  -1  14   1    3.00    3.10
  -1 -14   1    1.60    3.00
  -1 -14   1    0.90    2.20
   1 -14  -1    1.20    1.80
   1 -14  -1    2.20    2.90
   1 -14  -1    1.50    2.50
  -1 -14   1   -0.20    1.50
  -1 -14   1   -0.50    2.20
   1 -14  -1    2.20    2.60
   1  14   0    1.00    2.00
  -1  14   0   -0.10    2.00
  -1  14   0    1.10    2.10
   1  14   0    3.20    3.30
  -1  14   0    0.80    1.70
  -1  14   0    1.10    2.10
   1  14   0    0.40    2.00
   1  14   0    0.30    1.60
   1 -14   0    2.30    2.40
  -1 -14   0   -0.40    2.30
  -1 -14   0   -0.40    1.60
   1 -14   0    1.30    1.70
   1 -14   0   -0.40    2.60
   1 -14   0    0.20    2.30
  -1 -14   0   -1.10    3.20
  -1 -14   0    2.00    2.50
   1  14   1    3.40    1.90
   1  14   1    4.90    2.40
  -1  14  -1    0.90    1.70
   1  14   1    3.20    2.20
   1  14   1    1.70    3.40
  -1  14  -1   -0.10    1.90
  -1  14  -1    2.30    2.50
  -1  14  -1    7.00    2.60
   1 -14   1    3.20    2.40
   1 -14   1    7.80    3.60
  -1 -14  -1    2.00    1.80
   1 -14   1    4.10    1.80
  -1 -14  -1   10.30    3.20
  -1 -14  -1    3.70    2.70
  -1 -14  -1    3.30    3.30
   1 -14   1    2.40    2.40
   1  14   2    1.00    2.00
  -1  14  -2   -0.20    2.50
  -1  14  -2    1.60    1.80
  -1  14  -2    8.30    2.90
   1  14   2    2.80    2.20
  -1  14  -2    1.50    2.10
   1  14   2    1.00    3.30
   1  14   2    6.10    2.20
  -1 -14  -2   -1.40    1.80
   1 -14   2    3.70    2.40
   1 -14   2    3.80    2.60
  -1 -14  -2    2.60    2.80
   1 -14   2   10.60    3.60
  -1 -14  -2    0.60    3.20
  -1 -14  -2    5.60    2.80
   1 -14   2    2.10    1.60
   1  14   3    3.00    2.10
  -1  14  -3    1.50    2.10
  -1  14  -3    3.50    2.30
   1  14   3   -0.20    3.40
   1  14   3   -0.20    1.90
  -1  14  -3    0.70    2.60
  -1  14  -3    0.60    1.90
   1 -14   3   23.60    8.20
   1 -14   3    4.00    2.30
  -1 -14  -3    0.90    3.60
   1 -14   3    2.00    2.50
  -1 -14  -3    1.30    2.80
  -1 -14  -3    6.10    3.00
   1 -14   3    4.10    1.70
  -1  14  -4    4.80    3.20
  -1  14  -4   11.50    2.80
   1  14   4    5.00    3.70
  -1  14  -4   10.80    2.70
   1  14   4    8.60    2.60
  -1 -14  -4    8.40    3.00
   1 -14   4   13.30    3.10
   1 -14   4    6.80    2.10
   1 -14   4    9.10    3.00
  -1 -14  -4    0.80    4.20
  -1 -14  -4   12.40    3.50
  -1  14  -5    2.30    2.20
   1  14   5    3.00    2.10
   1  14   5    0.30    1.80
  -1  14  -5    2.10    1.80
   1  14   5   -3.20    4.50
   1 -14   5    2.60    2.40
  -1 -14  -5    2.10    2.70
   1 -14   5    3.70    1.60
  -1 -14  -5    3.70    2.50
   1  15  -4   -1.00    2.20
  -1  15   4    0.00    1.90
  -1  15   4   -4.80    1.80
   1  15  -4   -3.30    1.80
   1 -15  -4   -0.20    2.50
   1 -15  -4   -8.00    3.30
   1 -15  -4    0.00    2.90
  -1 -15   4   -0.20    1.40
  -1 -15   4    1.20    2.20
   1  15  -3   -1.00    1.70
   1  15  -3   -0.40    2.00
  -1  15   3    1.40    2.00
   1  15  -3   -2.70    2.40
  -1 -15   3    2.00    2.70
  -1 -15   3    1.50    2.40
   1 -15  -3    0.60    2.60
   1 -15  -3    1.40    3.90
  -1 -15   3    2.80    1.50
   1 -15  -3    0.40    3.00
   1  15  -2    2.00    3.10
   1  15  -2   -1.20    2.00
   1  15  -2   -1.80    1.50
   1  15  -2   -0.40    2.50
  -1  15   2    4.20    2.70
  -1  15   2   -1.80    2.00
  -1 -15   2   -2.70    1.40
   1 -15  -2   -3.30    2.70
   1 -15  -2   -1.30    2.30
  -1 -15   2   -1.20    2.30
  -1 -15   2    6.20    4.00
   1 -15  -2   -0.80    2.80
  -1 -15   2    3.80    4.10
   1 -15  -2   -2.80    3.20
   1  15  -1   -5.10    2.70
   1  15  -1    0.80    1.80
   1  15  -1   -1.80    2.00
   1  15  -1   -0.40    1.90
  -1  15   1   -2.60    2.10
  -1 -15   1   -0.70    6.10
   1 -15  -1    1.70    2.90
  -1 -15   1   -2.10    1.40
  -1 -15   1   -3.20    2.00
   1 -15  -1   -0.10    3.10
   1 -15  -1    1.60    2.60
   1 -15  -1   -3.40    1.70
  -1 -15   1    0.20    2.20
  -1  15   0   -2.40    1.90
  -1  15   0    1.60    2.30
   1  15   0   -0.50    2.00
   1  15   0   -3.00    3.20
   1  15   0    0.60    2.00
   1 -15   0    0.80    1.90
   1 -15   0    1.40    2.50
  -1 -15   0   -1.30    1.70
  -1 -15   0    0.40    2.40
   1 -15   0    2.40    3.30
  -1 -15   0   -0.70    2.50
  -1 -15   0    4.70    4.00
   1 -15   0    2.20    2.70
  -1  15  -1    4.80    2.20
  -1  15  -1    5.10    3.00
   1  15   1    5.80    2.40
   1  15   1    5.80    2.40
   1  15   1    8.90    4.20
  -1  15  -1    4.80    2.30
  -1 -15  -1    6.00    3.10
   1 -15   1    4.40    2.00
  -1 -15  -1    1.70    2.00
  -1 -15  -1    8.00    4.10
   1 -15   1    6.00    3.00
   1 -15   1    9.60    3.00
   1  15   2    9.10    2.80
   1  15   2    8.90    2.60
   1  15   2    1.00    4.20
  -1  15  -2    6.30    2.60
  -1  15  -2    4.20    2.10
  -1  15  -2    7.90    2.60
  -1 -15  -2    3.80    4.10
   1 -15   2    5.30    1.90
  -1 -15  -2   10.80    3.60
   1 -15   2    9.40    3.60
  -1 -15  -2    7.60    3.00
   1 -15   2    6.90    3.10
   1  15   3   -3.40    2.00
   1  15   3   -2.20    1.90
  -1  15  -3   -1.90    1.50
  -1 -15  -3    1.70    2.60
  -1 -15  -3   -5.20    4.30
   1 -15   3    1.40    1.60
   1 -15   3   -1.00    2.10
   1 -15   3   -3.80    2.20
  -1 -15  -3   -2.20    2.50
   1  15   4   -1.30    3.60
   1  15   4    0.80    2.10
  -1  15  -4   -0.90    3.40
  -1  15  -4    0.30    1.80
  -1  15  -4    0.90    2.20
   1  15   4   -1.00    4.30
   1 -15   4    0.50    2.30
   1 -15   4   -0.60    1.60
  -1 -15  -4    6.80    3.10
  -1 -15  -4   -2.10    5.30
  -1 -15  -4   -0.30    2.80
  -1  16   3   -0.20    2.40
   1  16  -3    0.40    2.30
  -1  16   3    2.10    2.30
   1 -16  -3    5.60    3.20
  -1 -16   3    4.60    1.80
   1 -16  -3   17.40    5.60
   1 -16  -3    4.90    3.00
  -1 -16   3    3.60    2.60
  -1  16   2   20.50    3.40
  -1  16   2   15.20    2.90
  -1 -16   2   21.80    4.20
   1 -16  -2   14.80    3.80
  -1 -16   2   13.00    2.40
   1 -16  -2   14.40    3.00
   1 -16  -2   24.00    4.40
   1  16  -1    5.20    3.80
   1  16  -1    2.20    2.90
  -1  16   1    1.90    2.00
   1  16  -1    1.30    2.30
  -1  16   1    1.90    2.40
   1  16  -1    1.00    1.90
  -1  16   1    3.90    2.50
   1 -16  -1   -2.00    2.00
   1 -16  -1    5.40    3.10
  -1 -16   1    9.90    3.30
  -1 -16   1   -1.00    1.80
   1 -16  -1    3.80    2.80
  -1 -16   1    4.80    4.70
   1  16   0    5.90    2.70
   1  16   0    1.00    2.50
  -1  16   0    0.30    1.90
  -1  16   0    0.90    2.40
   1  16   0   -3.50    3.60
   1  16   0    4.40    2.40
  -1  16   0    2.90    2.40
  -1 -16   0    0.30    2.00
   1 -16   0    4.30    2.70
  -1 -16   0    1.20    2.60
  -1 -16   0    5.00    4.60
  -1 -16   0    1.20    2.70
   1 -16   0   -1.20    2.30
   1  16   1   -4.70    2.10
   1  16   1    1.40    2.10
  -1  16  -1   -2.80    2.30
  -1  16  -1   -2.90    1.70
   1  16   1   -0.20    1.80
  -1  16  -1   -1.40    2.30
   1  16   1   -3.00    3.70
  -1 -16  -1    1.00    2.70
   1 -16   1   -1.00    2.60
  -1 -16  -1   -5.50    2.90
  -1 -16  -1   -1.00    2.30
  -1 -16  -1    7.80    4.50
   1  16   2   -0.10    2.00
   1  16   2   -1.20    4.00
  -1  16  -2   -3.60    2.60
   1  16   2   -2.20    2.10
   1  16   2    5.70    2.00
   1 -16   2   -0.50    2.70
  -1 -16  -2   -4.10    2.50
   1 -16   2    0.30    2.20
  -1 -16  -2   -3.90    4.30
  -1 -16  -2    1.30    2.60
  -1 -16  -2    4.60    2.60
   1 -16   2   -2.10    2.30
   1  16   3   -2.10    4.50
  -1  16  -3   -3.00    2.30
   1  16   3   -3.20    1.80
   1  16   3   -1.90    1.80
   1 -16   3    0.30    2.30
  -1 -16  -3    1.00    2.70
  -1 -16  -3   -1.10    2.90
  -1 -16  -3    0.30    4.40
   2   0  -9   -1.20    1.00
   2   0  -9    4.00    2.00
   2   0  -9   -1.00    0.90
   2   0  -8    5.10    0.70
   2   0  -8    7.20    2.10
   2   0  -8    3.70    1.30
   2   0  -7    0.30    0.40
   2   0  -7    1.40    1.60
   2   0  -7   -0.40    0.30
   2   0  -7   -2.00    0.90
   2   0  -6  118.49    4.70
   2   0  -6  119.89    5.30
   2   0  -5    0.20    1.10
   2   0  -5   -0.60    0.70
   2   0  -4    7.50    1.60
  -2   0   2 9672.23  292.67
   2   0  -2 9999.00  243.58
   2   0  -2 9321.97  300.07
   2   0  -1    0.20    0.40
   2   0  -1   -1.10    0.50
   2   0  -1   -0.20    0.50
  -2   0   1    0.10    0.40
  -2   0   0   70.79    2.30
  -2   0   0   68.89    2.10
   2   0   0   68.19    2.20
   2   0   0   68.89    2.30
   2   0   0   69.39    2.00
  -2   0   0   67.59    2.00
   2   0   1   -2.00    0.80
  -2   0  -1    0.00    0.60
  -2   0  -1   -1.00    0.70
   2   0   1    0.00    0.70
  -2   0  -1   -0.50    0.50
   2   0   1    0.00    0.50
  -2   0  -2  804.12   36.00
   2   0   2  796.12   36.20
  -2   0  -2  785.72   97.69
   2   0   2  962.20  110.19
  -2   0  -3   -0.50    0.70
   2   0   3    0.10    0.40
  -2   0  -3   -0.50    0.80
   2   0   3   -1.00    0.80
  -2   0  -3   -1.50    0.80
  -2   0  -4   52.59    2.30
   2   0   4   63.09    2.60
  -2   0  -4   61.99    2.60
  -2   0  -4   65.69    3.20
  -2   0  -5   -0.30    0.90
  -2   0  -5    0.10    1.00
   2   0   5   -0.70    0.80
  -2   0  -5   -0.40    0.80
  -2   0  -6   13.10    1.40
   2   0   6   13.10    1.60
  -2   0  -6   12.00    1.50
  -2   0  -6   13.00    1.90
  -2   0  -7   -0.60    1.00
  -2   0  -7   -0.50    1.30
   2   0   7    0.00    1.20
  -2   0  -7   -0.60    0.80
  -2   0  -8   12.20    1.60
  -2   0  -8   11.00    2.10
  -2   0  -8   12.30    1.20
  -2   0  -9    4.60    2.00
  -2   0  -9   -1.30    1.40
  -2   0  -9   -1.00    1.20
   2   1  -9    0.60    2.20
   2   1  -9    1.10    1.30
   2   1  -9    0.30    0.60
   2  -1  -9   -1.40    0.90
   2  -1  -9    0.30    1.20
   2  -1  -9    4.90    1.80
   2   1  -8   -0.60    1.10
   2   1  -8    1.70    1.80
   2  -1  -8    2.60    1.80
   2  -1  -8   -0.40    1.20
   2  -1  -8    0.70    1.20
   2   1  -7   40.40    3.80
   2   1  -7   40.20    2.90
   2  -1  -7   41.70    3.70
   2  -1  -7   42.40    1.80
   2  -1  -7   40.70    3.00
   2  -1  -7   39.00    1.80
   2   1  -6   -1.00    0.80
   2   1  -6    0.60    1.50
   2  -1  -6    0.30    0.50
   2  -1  -6    1.40    1.40
   2  -1  -6    0.20    0.50
   2  -1  -6   -1.00    0.90
   2   1  -5   40.50    2.30
   2   1  -5   36.80    2.90
   2  -1  -5   33.30    1.20
   2  -1  -5   33.30    1.10
   2  -1  -5   34.10    1.20
   2  -1  -5   34.80    1.10
   2   1  -4   58.39    2.50
   2   1  -4   60.19    3.20
   2  -1  -4   52.89    1.60
   2  -1  -4   52.89    1.80
   2  -1  -4   55.29    1.90
   2  -1  -4   52.89    1.60
  -2   1   3  167.78    4.60
   2   1  -3  175.58    4.90
   2   1  -3  168.58    4.30
   2   1  -3  177.88    5.40
   2  -1  -3  170.98    4.70
   2  -1  -3  173.08    4.60
   2  -1  -3  172.08    4.30
   2  -1  -3  174.68    4.40
   2   1  -2  129.49    4.00
  -2   1   2  133.59    3.70
   2   1  -2  127.49    3.60
   2   1  -2  137.69    3.50
   2   1  -2  125.89    3.20
  -2  -1   2  126.69    3.50
   2  -1  -2  132.09    3.70
   2  -1  -2  134.09    3.50
  -2  -1   2  125.89    4.00
   2   1  -1   52.69    1.70
   2   1  -1   51.29    2.00
  -2   1   1   50.49    1.70
   2   1  -1   48.90    1.80
   2  -1  -1   49.60    1.90
  -2  -1   1   52.29    1.60
   2  -1  -1   51.59    1.80
  -2  -1   1   51.19    2.00
   2   1   0    2.10    0.70
   2   1   0    1.30    0.80
  -2   1   0    2.30    0.70
  -2   1   0    1.60    0.50
  -2   1   0    2.30    0.70
  -2  -1   0    1.20    0.30
   2  -1   0    1.50    0.80
  -2  -1   0    1.60    0.80
  -2  -1   0    0.60    0.80
  -2  -1   0    2.80    0.70
   2  -1   0    1.70    0.70
   2  -1   0    1.90    0.40
  -2   1  -1   -0.20    0.70
   2   1   1    0.10    0.90
   2   1   1    0.10    0.80
  -2   1  -1   -0.10    0.80
  -2   1  -1    1.00    0.60
  -2  -1  -1   -0.30    0.90
  -2  -1  -1    0.20    0.60
   2  -1   1    0.40    0.60
   2  -1   1   -0.90    0.70
  -2  -1  -1    1.70    0.70
   2  -1   1   -0.70    0.70
  -2   1  -2   79.69    2.70
   2   1   2   76.19    2.80
   2   1   2   77.19    2.50
  -2   1  -2   78.19    2.90
  -2   1  -2   76.99    2.60
   2  -1   2   74.99    2.70
  -2  -1  -2   82.69    3.00
  -2  -1  -2   76.49    2.60
  -2  -1  -2   76.29    2.80
   2  -1   2   76.19    2.40
   2  -1   2   81.49    2.90
  -2   1  -3   40.20    2.00
  -2   1  -3   38.30    1.90
   2   1   3   39.50    1.60
   2   1   3   37.70    2.20
  -2   1  -3   38.30    2.40
   2  -1   3   40.40    2.40
  -2  -1  -3   38.20    2.50
  -2  -1  -3   39.40    2.20
   2  -1   3   36.70    2.00
  -2  -1  -3   44.10    2.30
  -2   1  -4   46.40    2.20
  -2   1  -4   44.10    2.60
   2   1   4   44.30    2.30
  -2   1  -4   41.30    2.20
  -2  -1  -4   40.40    2.00
   2  -1   4   45.80    2.60
   2  -1   4   44.80    2.10
  -2  -1  -4   49.10    2.80
  -2  -1  -4   47.30    2.40
   2   1   5   16.30    1.70
  -2   1  -5   16.80    1.40
  -2   1  -5   18.50    1.50
  -2   1  -5   19.00    2.10
   2  -1   5   14.00    1.50
  -2  -1  -5   12.60    1.70
  -2  -1  -5   17.40    1.50
  -2  -1  -5   15.80    1.60
  -2   1  -6   -0.40    1.10
  -2   1  -6    0.20    0.90
   2   1   6    1.60    1.10
  -2   1  -6    1.20    0.90
  -2  -1  -6    0.10    1.10
   2  -1   6    2.40    1.00
  -2  -1  -6    1.50    1.00
  -2  -1  -6    3.00    1.10
  -2   1  -7    4.20    1.20
  -2   1  -7    2.20    1.40
   2   1   7    4.40    1.20
  -2   1  -7    3.20    0.90
  -2  -1  -7    3.60    1.20
  -2  -1  -7    4.60    1.20
  -2  -1  -7    3.30    1.50
  -2   1  -8    2.00    1.50
  -2   1  -8    1.70    1.80
  -2   1  -8    0.20    1.10
  -2  -1  -8    0.20    1.40
  -2  -1  -8   -1.70    1.10
  -2  -1  -8    1.50    0.90
  -2  -1  -8   -0.80    0.90
  -2   1  -9    6.40    2.00
  -2   1  -9    7.30    2.10
  -2   1  -9    3.60    1.40
  -2  -1  -9    4.30    1.50
  -2  -1  -9    6.00    1.90
   2   2  -9    1.90    1.40
   2   2  -9    2.00    0.50
   2   2  -9    3.50    2.20
   2  -2  -9    4.30    1.70
   2  -2  -9    2.10    1.50
   2  -2  -9   -1.00    1.00
   2   2  -8   -1.00    1.00
   2   2  -8    0.50    1.80
   2  -2  -8    3.40    1.70
   2  -2  -8    1.20    1.60
   2  -2  -8   -0.50    1.00
   2   2  -7   12.80    2.50
   2   2  -7   13.50    1.70
   2  -2  -7   11.00    1.90
   2  -2  -7   12.40    2.10
   2  -2  -7   13.30    1.50
   2   2  -6   18.50    2.60
   2   2  -6   15.60    1.90
   2  -2  -6   15.30    1.10
   2  -2  -6   15.30    1.30
   2  -2  -6   12.50    1.00
   2   2  -5    1.40    0.80
   2   2  -5    2.60    1.40
   2  -2  -5    3.50    0.70
   2  -2  -5    2.90    0.90
   2  -2  -5    1.70    0.70
   2  -2  -5    1.90    0.70
   2   2  -4   83.99    3.00
   2   2  -4   79.89    3.90
   2  -2  -4   83.09    2.60
   2  -2  -4   84.29    2.90
   2  -2  -4   82.09    2.90
   2  -2  -4   82.19    2.70
  -2   2   3  300.87    8.10
   2   2  -3  314.37    8.00
   2   2  -3  304.77    8.80
   2   2  -3  301.47    7.70
   2  -2  -3  299.07    7.80
  -2  -2   3  298.07    7.70
   2  -2  -3  303.97    8.10
   2  -2  -3  307.17    8.20
  -2  -2   3  313.57    7.70
   2  -2  -3  310.17    7.90
  -2  -2   3  305.37    8.80
  -2   2   2  624.64   15.20
   2   2  -2  621.14   15.50
   2   2  -2  635.64   16.00
   2   2  -2  623.34   15.20
  -2   2   2  612.24   15.20
   2  -2  -2  621.64   15.70
   2  -2  -2  637.04   15.70
   2  -2  -2  643.14   15.50
  -2  -2   2  639.94   16.40
  -2   2   1  487.15   12.20
   2   2  -1  470.95   11.80
  -2  -2   1  471.35   12.20
   2  -2  -1  473.25   12.20
   2  -2  -1  487.45   12.00
  -2   2   0  158.68    4.70
   2   2   0  161.88    4.50
  -2   2   0  163.58    4.50
  -2   2   0  160.68    4.60
   2   2   0  160.08    4.90
   2   2   0  164.28    4.80
  -2   2   0  157.18    4.60
   2  -2   0  160.28    4.50
  -2  -2   0  157.08    4.80
  -2  -2   0  161.68    4.50
   2  -2   0  165.48    4.80
  -2  -2   0  162.28    4.90
   2  -2   0  161.28    4.60
  -2   2  -1  656.03   90.79
   2   2   1  571.14   33.50
  -2   2  -1  571.24   86.59
   2   2   1  520.25   80.89
  -2  -2  -1  600.64   34.50
   2  -2   1  635.34   32.50
   2  -2   1  568.04   29.70
  -2  -2  -1  617.94   86.09
  -2   2  -2  135.69    4.30
  -2   2  -2  134.39    4.20
   2   2   2  136.89    4.00
  -2   2  -2  135.99    4.10
   2   2   2  129.49    4.30
   2  -2   2  135.79    4.20
  -2  -2  -2  136.19    4.40
   2  -2   2  137.39    3.90
  -2  -2  -2  132.39    4.00
   2  -2   2  132.99    4.20
  -2   2  -3   65.09    2.90
  -2   2  -3   57.69    2.60
   2   2   3   57.19    2.90
   2   2   3   58.19    2.20
   2  -2   3   55.69    2.50
   2  -2   3   58.99    2.80
  -2  -2  -3   61.59    2.60
  -2  -2  -3   61.39    3.00
  -2  -2  -3   59.79    2.70
  -2   2  -4  177.38    5.30
  -2   2  -4  181.58    5.80
  -2   2  -4  159.48    5.00
   2   2   4  174.78    5.50
  -2  -2  -4  161.58    5.10
  -2  -2  -4  171.88    5.50
   2  -2   4  173.38    5.80
   2  -2   4  169.28    5.20
  -2  -2  -4  185.98    6.10
  -2   2  -5   13.30    1.40
  -2   2  -5   12.80    1.40
   2   2   5   13.00    1.80
  -2   2  -5   13.80    1.70
   2  -2   5   11.80    1.60
  -2  -2  -5   12.30    1.80
  -2  -2  -5   11.30    1.40
   2  -2   5   13.30    1.40
  -2  -2  -5   13.70    1.60
   2   2   6   12.50    1.70
  -2   2  -6    8.40    1.70
  -2   2  -6   10.10    2.50
  -2   2  -6   10.20    1.30
  -2   2  -6    8.30    1.20
  -2  -2  -6    9.20    1.40
  -2  -2  -6   10.90    1.60
  -2  -2  -6    6.00    1.60
   2  -2   6   10.30    1.30
  -2   2  -7   68.49    5.20
  -2   2  -7   65.69    2.60
   2   2   7   65.59    3.10
  -2   2  -7   70.99    4.20
  -2   2  -7   62.09    2.90
  -2  -2  -7   68.39    3.20
  -2  -2  -7   68.89    3.30
  -2  -2  -7   64.59    3.00
  -2  -2  -7   62.49    4.90
   2  -2   7   66.09    2.30
  -2   2  -8   15.60    2.30
   2   2   8   17.90    1.80
  -2   2  -8   22.70    2.10
  -2  -2  -8   18.40    2.00
  -2  -2  -8   23.80    1.80
  -2  -2  -8   20.00    2.00
  -2  -2  -8   16.00    2.40
  -2   2  -9   26.30    2.30
  -2   2  -9   29.80    3.40
  -2  -2  -9   22.80    2.60
  -2  -2  -9   19.00    2.70
   2   3  -9    8.00    2.70
   2   3  -9    9.20    1.00
   2   3  -9    5.60    2.30
   2  -3  -9    9.10    2.10
   2   3  -8    1.90    0.60
   2   3  -8    1.40    2.20
   2   3  -8    1.60    1.10
   2  -3  -8    1.10    1.20
   2  -3  -8    1.30    1.30
   2   3  -7   35.10    2.60
   2   3  -7   27.10    3.90
   2  -3  -7   28.90    1.60
   2  -3  -7   30.70    1.60
   2  -3  -7   28.10    2.10
   2   3  -6    1.70    0.90
   2   3  -6   -0.10    1.70
   2  -3  -6    1.10    0.90
   2  -3  -6    0.70    0.90
   2  -3  -6    0.40    0.90
   2   3  -5    3.20    1.60
   2   3  -5    2.40    0.80
   2  -3  -5    3.30    1.10
   2  -3  -5    2.40    0.90
   2  -3  -5    0.70    0.90
   2  -3  -5    4.40    1.00
   2   3  -4   11.30    1.20
   2   3  -4   14.20    2.10
   2  -3  -4   10.20    1.20
   2  -3  -4   11.80    1.50
   2  -3  -4   11.90    1.30
  -2  -3   4   10.40    0.90
  -2  -3   4   11.10    0.90
   2  -3  -4   10.00    1.40
  -2   3   3   11.10    1.00
   2   3  -3   11.50    1.30
   2   3  -3   14.50    2.30
  -2   3   3    8.30    0.90
  -2   3   3   12.60    1.60
   2   3  -3    9.70    1.10
  -2  -3   3   11.30    1.20
  -2  -3   3    8.70    1.70
   2  -3  -3   10.60    1.20
   2  -3  -3   10.40    1.40
  -2  -3   3   11.50    1.30
   2  -3  -3   10.00    1.20
   2  -3  -3   12.00    1.60
  -2  -3   3    8.60    1.00
  -2   3   2   20.00    1.30
   2   3  -2   18.50    2.00
  -2   3   2   18.10    1.30
   2   3  -2   19.30    0.90
   2   3  -2   19.20    1.40
   2   3  -2   21.50    1.30
  -2  -3   2   18.20    1.40
  -2  -3   2   18.50    0.90
   2  -3  -2   19.50    1.70
  -2  -3   2   18.10    1.90
   2  -3  -2   18.10    1.60
  -2  -3   2   18.00    1.40
   2  -3  -2   19.80    1.20
   2  -3  -2   21.20    1.50
   2   3  -1   16.90    1.90
  -2   3   1   12.70    1.50
   2   3  -1   12.30    1.30
  -2   3   1   13.80    1.20
   2   3  -1   11.80    1.40
  -2   3   1   14.60    1.40
   2  -3  -1   11.40    1.40
  -2  -3   1   12.20    1.70
  -2  -3   1   15.30    1.60
   2  -3  -1   10.90    1.20
   2  -3  -1   12.50    1.50
  -2  -3   1   12.50    0.80
  -2  -3   1   12.00    1.20
   2  -3  -1   12.30    1.40
  -2   3   0   17.70    1.50
  -2   3   0   18.70    1.80
  -2   3   0   13.10    1.60
   2   3   0   15.70    1.50
   2   3   0   14.90    2.00
   2   3   0   17.40    1.60
  -2   3   0   15.50    1.50
  -2  -3   0   16.80    1.80
  -2  -3   0   19.00    1.50
   2  -3   0   14.80    1.50
   2  -3   0   14.30    1.70
   2  -3   0   18.30    1.70
   2  -3   0   16.70    1.50
   2   3   1   80.69    2.90
   2   3   1   81.99    3.30
  -2   3  -1   82.19    2.90
  -2   3  -1   77.89    3.40
  -2   3  -1   84.39    2.90
  -2   3  -1   80.19    3.10
  -2  -3  -1   82.59    2.90
  -2  -3  -1   81.69    3.40
   2  -3   1   79.29    2.90
   2  -3   1   81.59    3.10
  -2  -3  -1   83.59    3.30
   2  -3   1   85.19    2.90
   2   3   2  395.46   10.90
  -2   3  -2  400.96   10.50
   2   3   2  417.06   10.40
  -2   3  -2  407.26   10.60
  -2   3  -2  414.86   11.50
   2  -3   2  393.86   10.60
   2  -3   2  397.76   10.60
   2  -3   2  396.16   10.30
  -2  -3  -2  392.36   10.90
  -2  -3  -2  385.26   10.40
  -2   3  -3   83.89    3.10
  -2   3  -3   88.09    3.30
   2   3   3   83.29    3.00
  -2   3  -3   84.59    4.60
   2   3   3   81.59    3.60
  -2   3  -3   89.49    3.50
  -2  -3  -3   88.39    3.70
   2  -3   3   78.99    3.40
   2  -3   3   81.59    3.20
  -2  -3  -3   85.29    3.20
  -2   3  -4    0.30    0.70
  -2   3  -4    0.50    0.90
   2   3   4   -0.40    0.60
   2   3   4    0.80    1.10
  -2   3  -4   -0.50    0.80
   2   3   4    0.80    0.60
  -2   3  -4   -0.30    1.50
  -2  -3  -4   -0.90    1.00
  -2  -3  -4   -0.50    0.90
   2  -3   4   -0.10    0.80
   2  -3   4   -0.50    0.80
   2   3   5    5.50    1.50
  -2   3  -5    4.20    1.90
  -2   3  -5    5.20    1.20
  -2   3  -5    3.90    1.00
  -2   3  -5    3.10    1.10
  -2  -3  -5    4.90    1.40
  -2  -3  -5    3.00    1.30
   2  -3   5    4.70    1.20
   2  -3   5    4.20    1.10
  -2  -3  -5    4.50    1.20
  -2   3  -6   36.90    2.90
  -2   3  -6   30.70    2.10
  -2   3  -6   33.70    4.00
  -2   3  -6   34.70    2.10
   2   3   6   34.50    2.60
  -2  -3  -6   31.50    2.60
   2  -3   6   31.60    2.00
   2  -3   6   33.00    2.10
  -2  -3  -6   33.90    2.40
  -2  -3  -6   34.20    3.10
  -2  -3  -6   35.30    2.50
  -2   3  -7   40.30    3.30
  -2   3  -7   32.70    2.10
  -2   3  -7   40.00    4.50
   2   3   7   38.30    2.80
  -2   3  -7   39.30    2.40
   2  -3   7   38.50    1.90
   2  -3   7   38.90    1.90
  -2  -3  -7   35.60    2.70
  -2  -3  -7   40.80    3.40
  -2   3  -8   10.30    1.50
  -2   3  -8   10.60    2.10
  -2   3  -8   11.00    2.60
   2   3   8   11.70    1.80
  -2  -3  -8   10.00    1.80
  -2  -3  -8   15.30    1.80
  -2  -3  -8   10.90    1.80
  -2   3  -9   45.30    4.70
  -2   3  -9   34.90    2.60
  -2   3  -9   34.00    3.70
  -2  -3  -9   35.40    3.80
  -2  -3  -9   36.50    1.90
  -2  -3  -9   25.70    3.00
  -2  -3  -9   31.60    2.10
   2   4  -9    3.50    0.80
   2   4  -9    4.40    2.60
   2   4  -9    3.60    1.60
   2  -4  -9    2.30    1.60
   2   4  -8    4.50    1.00
   2   4  -8    4.70    1.40
   2  -4  -8    4.80    0.90
   2  -4  -8    4.30    1.40
   2  -4  -8    5.80    0.90
   2   4  -7    0.80    2.00
   2   4  -7    0.70    1.00
   2  -4  -7   -1.00    1.00
   2  -4  -7    1.10    1.00
   2  -4  -7    0.60    1.20
   2   4  -6   16.10    1.90
   2   4  -6   20.00    2.90
   2  -4  -6   16.50    1.80
   2  -4  -6   17.20    1.90
   2  -4  -6   16.90    1.90
   2  -4  -6   16.20    1.80
   2   4  -5   64.29    2.80
   2   4  -5   65.79    4.20
   2  -4  -5   67.69    3.10
  -2  -4   5   67.99    2.10
   2  -4  -5   65.59    3.00
  -2  -4   5   67.09    2.20
   2  -4  -5   68.49    2.90
   2  -4  -5   63.39    2.90
   2   4  -4   34.00    1.80
   2   4  -4   34.80    1.90
   2   4  -4   39.30    3.10
   2  -4  -4   34.60    2.00
   2  -4  -4   33.80    2.20
   2  -4  -4   33.30    2.20
   2  -4  -4   34.70    2.30
  -2  -4   4   32.50    1.70
  -2  -4   4   32.70    1.80
  -2  -4   4   34.00    1.80
  -2  -4   4   32.50    3.10
   2  -4  -4   35.50    2.30
   2   4  -3  150.18    4.20
   2   4  -3  144.29    5.60
  -2   4   3  145.49    4.20
   2   4  -3  143.19    4.60
  -2  -4   3  136.59    5.40
  -2  -4   3  143.49    4.50
   2  -4  -3  142.19    4.90
   2  -4  -3  137.39    4.50
  -2  -4   3  143.99    4.50
  -2  -4   3  143.89    4.40
   2  -4  -3  149.59    4.70
   2  -4  -3  136.19    4.90
   2  -4  -3  133.19    4.50
  -2   4   2    3.60    1.00
   2   4  -2    2.80    0.90
  -2   4   2    1.50    0.90
   2   4  -2    3.60    1.50
   2   4  -2    4.40    1.20
  -2   4   2    2.60    1.10
   2   4  -2    2.50    0.50
  -2  -4   2    2.00    0.50
  -2  -4   2    1.70    1.20
   2  -4  -2    2.00    1.20
  -2  -4   2    2.20    1.10
   2  -4  -2    2.90    1.00
   2  -4  -2    2.80    1.20
   2  -4  -2    3.60    0.90
   2   4  -1    4.40    1.30
  -2   4   1    3.30    0.90
  -2   4   1    2.80    0.80
   2   4  -1    3.20    1.10
   2   4  -1    3.80    0.90
  -2   4   1    2.40    1.10
  -2   4   1    1.60    0.90
  -2  -4   1    3.00    1.10
   2  -4  -1    3.00    0.80
   2  -4  -1    1.80    1.20
  -2  -4   1    3.80    1.20
  -2  -4   1    2.60    0.50
  -2  -4   1    3.00    0.80
   2  -4  -1    1.90    1.10
  -2  -4   1    3.00    1.20
   2  -4  -1    2.90    1.00
  -2   4   0  242.68    6.90
  -2   4   0  259.47    7.40
   2   4   0  258.27    7.40
  -2   4   0  240.68    7.10
   2   4   0  245.48    7.40
   2   4   0  249.28    6.90
  -2   4   0  252.67    7.10
   2  -4   0  257.27    7.90
   2  -4   0  240.48    6.90
  -2  -4   0  241.28    7.40
  -2  -4   0  254.37    7.40
  -2  -4   0  250.47    6.90
   2  -4   0  255.87    7.10
   2  -4   0  238.88    7.10
   2  -4   0  251.97    7.30
   2   4   1   -0.60    1.10
  -2   4  -1    1.30    1.10
  -2   4  -1   -0.60    1.00
   2   4   1    0.60    0.90
   2   4   1    0.40    1.20
  -2   4  -1    0.40    0.80
  -2   4  -1    0.60    0.70
   2  -4   1   -0.90    0.90
   2  -4   1    1.00    1.00
  -2  -4  -1    0.40    1.10
   2  -4   1    1.20    0.90
  -2  -4  -1    0.60    1.10
  -2  -4  -1    1.90    1.00
   2  -4   1   -1.30    1.00
   2  -4   1    1.00    0.70
  -2   4  -2   17.20    1.80
  -2   4  -2   24.50    2.60
   2   4   2   20.70    2.20
  -2   4  -2   21.20    2.10
   2   4   2   21.00    1.80
   2  -4   2   19.80    1.80
  -2  -4  -2   20.00    2.00
   2  -4   2   21.20    1.90
  -2  -4  -2   21.60    2.30
   2  -4   2   21.00    1.70
  -2  -4  -2   19.30    2.20
   2  -4   2   17.50    2.00
   2   4   3   99.69    4.20
  -2   4  -3   98.79    3.80
  -2   4  -3   90.49    3.50
   2   4   3   95.59    3.40
  -2   4  -3   94.59    3.80
  -2   4  -3   92.99    4.70
  -2  -4  -3   95.59    3.70
   2  -4   3   94.79    3.70
   2  -4   3   92.49    3.70
  -2  -4  -3   94.99    4.00
  -2   4  -4   11.30    1.30
   2   4   4   10.20    1.10
  -2   4  -4   13.20    1.60
  -2   4  -4   12.60    1.70
   2   4   4   10.60    1.20
   2   4   4   12.10    1.90
  -2   4  -4   14.00    2.50
   2  -4   4   10.80    1.50
   2  -4   4   11.40    1.40
   2  -4   4   12.10    1.60
  -2  -4  -4   14.50    2.00
  -2  -4  -4    9.80    1.40
  -2   4  -5    7.20    1.40
  -2   4  -5    6.70    2.40
  -2   4  -5    5.60    1.10
  -2   4  -5    5.30    1.30
   2   4   5    5.50    1.60
  -2  -4  -5    4.40    1.60
   2  -4   5    5.00    1.20
   2  -4   5    6.80    2.00
   2  -4   5    5.70    1.30
  -2  -4  -5    6.70    1.60
  -2  -4  -5    5.80    1.30
  -2   4  -6   -0.50    1.80
  -2   4  -6    0.80    1.00
  -2   4  -6   -0.20    1.10
   2   4   6   -0.20    1.40
  -2   4  -6    0.30    1.10
   2  -4   6   -0.30    1.10
  -2  -4  -6   -0.40    1.20
  -2  -4  -6    0.20    1.30
   2  -4   6   -0.70    1.10
  -2  -4  -6    0.50    1.40
  -2  -4  -6    0.60    1.20
   2  -4   6   -0.30    1.00
  -2   4  -7   58.59    3.90
  -2   4  -7   57.79    5.30
   2   4   7   49.99    3.50
  -2   4  -7   56.39    2.70
  -2   4  -7   57.29    3.00
   2  -4   7   58.09    2.50
  -2  -4  -7   51.49    3.30
  -2  -4  -7   57.39    3.30
  -2  -4  -7   56.99    3.40
   2  -4   7   52.19    2.50
  -2  -4  -7   64.19    4.20
   2   4   8   18.60    2.50
  -2   4  -8   18.10    1.30
  -2   4  -8   18.40    2.10
  -2   4  -8   12.70    2.20
  -2  -4  -8   16.00    2.40
  -2  -4  -8   18.20    2.40
  -2  -4  -8   15.80    3.20
  -2  -4  -8   14.30    2.20
  -2   4  -9    4.90    1.30
  -2   4  -9    8.50    2.40
  -2   4  -9    6.80    2.00
  -2  -4  -9    5.10    1.90
  -2  -4  -9    3.60    2.20
  -2  -4  -9    6.40    1.60
   2   5  -9    1.90    2.50
   2   5  -9    1.40    0.90
   2   5  -9    1.80    1.40
   2  -5  -9   -1.80    1.50
   2  -5  -9    1.90    1.60
   2   5  -8   14.40    1.60
   2   5  -8   19.80    3.70
   2   5  -8   12.70    1.80
   2  -5  -8   10.20    1.90
   2  -5  -8   15.60    1.70
   2  -5  -8   17.40    1.80
   2   5  -7    4.00    2.30
   2   5  -7    2.70    1.20
   2  -5  -7    0.90    1.30
   2  -5  -7    0.00    1.30
   2  -5  -7    3.70    1.50
   2   5  -6   59.49    3.00
   2   5  -6   60.39    4.70
   2  -5  -6   61.59    3.20
   2  -5  -6   55.59    3.10
   2  -5  -6   62.19    3.30
   2  -5  -6   59.09    3.70
   2   5  -5   24.40    3.30
   2   5  -5   24.80    1.90
  -2  -5   5   24.20    1.70
   2  -5  -5   23.40    2.40
   2  -5  -5   24.40    2.20
   2  -5  -5   24.10    2.30
   2  -5  -5   26.20    2.20
  -2  -5   5   24.20    1.80
   2  -5  -5   23.40    2.20
  -2  -5   5   25.30    1.60
   2   5  -4   30.20    1.80
   2   5  -4   29.10    2.00
  -2   5   4   32.80    1.60
  -2   5   4   31.40    2.40
   2   5  -4   31.20    3.10
  -2  -5   4   32.50    2.00
  -2  -5   4   33.10    3.20
   2  -5  -4   33.80    2.30
  -2  -5   4   31.10    1.80
   2  -5  -4   31.00    2.40
   2  -5  -4   29.20    2.40
   2  -5  -4   35.40    2.20
   2  -5  -4   31.20    2.30
  -2  -5   4   29.50    2.00
   2   5  -3   21.30    1.70
   2   5  -3   21.50    2.80
  -2   5   3   22.00    1.70
   2   5  -3   21.80    1.90
  -2   5   3   21.50    2.00
  -2   5   3   22.30    1.70
  -2   5   3   19.40    2.00
   2   5  -3   23.30    1.50
  -2  -5   3   22.80    2.80
   2  -5  -3   20.40    1.90
   2  -5  -3   21.40    1.90
  -2  -5   3   23.80    1.40
   2  -5  -3   21.30    2.10
  -2  -5   3   22.70    1.90
  -2  -5   3   24.30    2.00
   2  -5  -3   25.00    2.30
   2  -5  -3   21.80    2.10
   2   5  -2   15.40    1.80
   2   5  -2   14.40    1.80
  -2   5   2   12.70    1.50
  -2   5   2   15.10    1.60
   2   5  -2   15.90    2.30
  -2   5   2   13.10    1.60
  -2   5   2   14.20    2.00
  -2   5   2   14.70    2.00
   2  -5  -2   16.10    1.90
   2  -5  -2   11.30    1.70
  -2  -5   2   14.80    1.90
   2  -5  -2   18.30    2.10
  -2  -5   2   13.00    1.70
  -2  -5   2   13.40    1.30
  -2  -5   2   15.00    2.20
   2  -5  -2   13.90    2.10
   2   5  -1   31.90    2.70
   2   5  -1   31.50    2.50
  -2   5   1   29.00    2.10
   2   5  -1   30.70    2.30
  -2   5   1   30.90    2.40
  -2   5   1   31.20    2.20
   2  -5  -1   30.90    2.20
  -2  -5   1   28.40    2.20
  -2  -5   1   30.90    2.00
   2  -5  -1   31.40    2.40
   2  -5  -1   28.60    2.20
  -2  -5   1   32.60    2.70
  -2  -5   1   29.70    2.30
   2  -5  -1   25.40    2.30
  -2   5   0   87.39    3.50
  -2   5   0   87.69    3.70
  -2   5   0   89.49    3.80
   2   5   0   96.19    3.90
   2   5   0   88.19    5.30
   2   5   0   94.49    4.50
  -2  -5   0   85.99    3.80
   2  -5   0   88.09    4.00
   2  -5   0   85.39    3.30
  -2  -5   0   87.49    3.70
   2  -5   0   89.89    3.80
  -2  -5   0   85.09    3.40
  -2  -5   0   82.29    3.90
   2  -5   0   82.79    3.60
   2  -5   0   92.89    3.80
  -2   5  -1  244.58    7.10
  -2   5  -1  258.07    8.30
   2   5   1  239.08    7.00
   2   5   1  234.88    7.50
  -2   5  -1  224.08    9.50
   2   5   1  231.48    7.60
  -2   5  -1  240.18    7.20
  -2  -5  -1  238.38    7.60
  -2  -5  -1  231.88    7.60
   2  -5   1  234.38    7.40
   2  -5   1  229.38    7.60
  -2  -5  -1  246.28    7.00
  -2  -5  -1  247.18    7.70
   2  -5   1  230.08    7.40
   2  -5   1  251.07    7.00
   2  -5   1  253.47    7.20
  -2   5  -2  281.37    8.90
  -2   5  -2  276.77    8.30
  -2   5  -2  287.97    8.10
   2   5   2  287.97    7.90
  -2   5  -2  273.67    8.00
   2   5   2  274.87    8.50
   2  -5   2  263.07    8.90
   2  -5   2  279.87    8.20
  -2  -5  -2  285.27    8.60
   2  -5   2  279.87    8.00
  -2  -5  -2  279.97    8.70
   2  -5   2  273.47    8.30
  -2  -5  -2  280.37    8.00
  -2  -5  -2  254.27    8.50
  -2   5  -3    2.00    1.20
   2   5   3    2.20    1.10
   2   5   3    2.50    1.10
  -2   5  -3    2.60    1.00
   2   5   3    4.40    1.60
  -2   5  -3    1.10    0.90
  -2   5  -3    2.10    1.60
   2  -5   3    2.80    1.20
  -2  -5  -3    2.10    1.40
  -2  -5  -3    1.60    1.50
   2  -5   3    2.30    0.90
  -2  -5  -3    1.90    1.10
  -2  -5  -3    1.00    1.40
   2   5   4    0.10    0.90
  -2   5  -4    0.40    1.10
  -2   5  -4   -0.10    1.50
   2   5   4    0.10    0.90
   2   5   4    0.20    1.40
  -2   5  -4    1.00    1.00
  -2   5  -4    1.00    0.90
   2  -5   4   -0.20    1.00
  -2  -5  -4   -0.30    1.10
  -2  -5  -4   -1.30    1.30
   2  -5   4   -0.10    0.80
   2  -5   4    1.30    1.20
  -2  -5  -4   -2.20    1.20
   2   5   5   21.10    2.70
  -2   5  -5   21.80    2.00
  -2   5  -5   23.00    2.20
  -2   5  -5   18.30    2.90
   2   5   5   20.40    1.50
  -2   5  -5   21.80    2.30
  -2  -5  -5   25.20    2.60
   2  -5   5   19.20    2.60
   2  -5   5   20.80    2.00
   2  -5   5   20.70    2.30
  -2  -5  -5   20.20    2.20
  -2  -5  -5   20.10    2.30
   2   5   6   66.29    3.90
  -2   5  -6   66.79    3.80
  -2   5  -6   66.19    5.10
  -2   5  -6   61.99    3.20
  -2   5  -6   61.09    3.10
  -2  -5  -6   62.59    3.50
  -2  -5  -6   63.09    3.70
   2  -5   6   63.89    3.20
   2  -5   6   66.49    3.70
   2  -5   6   64.59    3.00
  -2  -5  -6   68.99    4.00
  -2   5  -7   29.10    4.40
   2   5   7   24.60    3.00
  -2   5  -7   26.40    3.10
  -2   5  -7   28.50    2.40
  -2   5  -7   27.40    2.20
  -2  -5  -7   26.30    2.90
  -2  -5  -7   24.20    2.60
   2  -5   7   27.90    2.10
  -2  -5  -7   28.50    2.70
  -2  -5  -7   27.70    3.30
   2  -5   7   32.20    2.10
   2   5   8   -3.90    1.80
  -2   5  -8    0.90    1.20
  -2   5  -8   -1.50    2.00
  -2   5  -8   -0.20    1.40
  -2   5  -8    0.10    0.90
  -2  -5  -8   -1.30    1.40
  -2  -5  -8   -1.80    1.50
  -2  -5  -8    1.10    1.30
  -2   5  -9    4.10    1.50
  -2   5  -9    2.10    1.70
  -2   5  -9    9.10    2.90
  -2  -5  -9    3.80    1.80
  -2  -5  -9    4.40    1.80
  -2  -5  -9    0.80    1.90
   2   6  -9    2.20    2.70
   2   6  -9   -0.20    1.20
   2  -6  -9   -1.10    1.30
   2  -6  -9   -2.00    1.50
   2  -6  -9    5.00    1.10
   2  -6  -9    2.90    1.10
   2  -6  -9    8.90    4.10
   2   6  -8   24.40    2.10
   2   6  -8   19.30    3.50
   2   6  -8   24.40    2.60
   2  -6  -8   27.30    2.40
   2  -6  -8   29.30    2.50
   2  -6  -8   32.40    3.70
   2  -6  -8   25.50    2.70
   2   6  -7   19.90    2.20
   2  -6  -7   22.70    3.30
   2  -6  -7   18.50    2.30
   2  -6  -7   17.00    2.30
   2  -6  -7   21.20    2.50
   2   6  -6    2.10    2.20
   2   6  -6    0.60    0.90
   2  -6  -6    0.30    1.50
   2  -6  -6    2.40    1.50
   2  -6  -6   -0.70    1.30
  -2  -6   6    1.30    1.00
  -2  -6   6    1.00    1.20
   2  -6  -6    1.50    1.50
  -2   6   5    1.50    0.60
   2   6  -5   -0.60    1.80
   2   6  -5    1.60    0.80
  -2   6   5    0.90    0.50
   2  -6  -5   -0.20    1.20
   2  -6  -5    0.00    1.40
   2  -6  -5    1.40    1.30
  -2  -6   5    0.20    1.10
   2  -6  -5    0.70    1.30
   2  -6  -5    1.00    1.40
  -2  -6   5    1.30    1.00
  -2  -6   5    1.80    0.80
  -2   6   4   98.09    3.40
   2   6  -4   96.79    3.60
  -2   6   4   94.99    3.50
   2   6  -4   96.39    3.50
   2   6  -4  102.39    5.20
   2   6  -4   96.89    4.00
  -2  -6   4   95.09    3.90
   2  -6  -4   96.29    3.90
   2  -6  -4   98.49    4.10
  -2  -6   4   96.29    5.10
   2  -6  -4   93.49    4.30
  -2  -6   4   93.89    3.40
  -2  -6   4   95.89    3.80
   2  -6  -4   93.29    4.30
   2  -6  -4  100.29    4.10
   2   6  -3   97.39    3.30
  -2   6   3   99.69    3.70
   2   6  -3   94.99    3.60
   2   6  -3   95.39    4.80
  -2   6   3   96.79    4.30
  -2   6   3   96.99    3.50
   2   6  -3   83.99    3.90
  -2   6   3  100.59    4.30
   2  -6  -3  100.69    4.00
  -2  -6   3   94.49    4.70
  -2  -6   3   94.89    4.00
   2  -6  -3  100.69    4.40
   2  -6  -3   91.59    3.80
  -2  -6   3   97.19    4.00
   2  -6  -3   87.89    3.70
  -2  -6   3   98.79    3.30
   2  -6  -3   92.89    4.30
  -2   6   2    3.60    1.20
  -2   6   2    2.10    1.10
  -2   6   2    4.10    1.60
   2   6  -2    4.60    1.40
   2   6  -2    4.50    1.70
  -2   6   2    6.60    1.40
  -2   6   2    3.10    1.60
   2   6  -2    5.30    1.30
   2  -6  -2    3.50    1.60
   2  -6  -2    5.90    1.60
   2  -6  -2    3.50    1.20
  -2  -6   2    2.40    1.40
  -2  -6   2    3.10    0.70
  -2  -6   2    4.50    1.80
   2  -6  -2    5.80    1.60
  -2  -6   2    4.30    1.40
  -2   6   1  581.44   15.50
  -2   6   1  624.14   15.60
  -2   6   1  606.14   15.30
   2   6  -1  605.64   16.20
   2   6  -1  536.25   15.70
  -2   6   1  590.34   16.00
  -2   6   1  572.14   15.90
   2   6  -1  610.04   15.30
   2  -6  -1  579.44   16.00
   2  -6  -1  604.64   15.50
  -2  -6   1  567.54   16.10
   2  -6  -1  609.84   15.70
  -2  -6   1  572.14   14.80
   2  -6  -1  561.94   15.40
  -2  -6   1  591.34   15.90
  -2  -6   1  582.04   15.90
   2  -6  -1  582.74   16.00
   2   6   0  250.77    8.00
   2   6   0  255.97    7.40
   2   6   0  253.07    8.10
  -2   6   0  245.28    8.00
  -2   6   0  255.17    7.60
   2  -6   0  237.98    7.70
   2  -6   0  249.58    7.60
  -2  -6   0  250.47    8.10
   2  -6   0  247.68    8.00
   2  -6   0  256.27    7.40
   2  -6   0  238.28    7.90
  -2  -6   0  247.28    8.10
  -2  -6   0  252.07    8.00
  -2  -6   0  248.88    7.30
   2   6   1  192.58    6.80
  -2   6  -1  197.68    6.80
  -2   6  -1  200.08    6.20
  -2   6  -1  201.98    6.40
  -2   6  -1  199.48    6.80
   2   6   1  205.98    6.20
   2   6   1  192.18    6.80
   2  -6   1  183.38    6.70
  -2  -6  -1  193.48    6.90
   2  -6   1  205.18    6.20
  -2  -6  -1  201.18    6.20
   2  -6   1  195.28    6.60
  -2  -6  -1  197.18    6.90
   2  -6   1  203.48    6.30
   2  -6   1  190.98    6.60
  -2   6  -2  137.79    4.80
  -2   6  -2  139.79    5.70
  -2   6  -2  135.49    4.90
   2   6   2  144.29    4.80
   2   6   2  132.59    5.40
  -2   6  -2  138.69    5.20
   2  -6   2  132.49    5.10
  -2  -6  -2  139.09    5.50
   2  -6   2  138.89    4.80
   2  -6   2  132.39    5.70
  -2  -6  -2  142.89    4.90
   2  -6   2  141.09    5.20
  -2  -6  -2  135.89    5.50
  -2  -6  -2  125.99    5.50
  -2   6  -3   17.50    1.80
   2   6   3   19.20    2.00
   2   6   3   19.40    1.80
   2   6   3   22.80    2.40
  -2   6  -3   19.60    2.10
  -2   6  -3   20.70    2.00
  -2   6  -3   20.50    2.80
  -2  -6  -3   19.30    2.30
  -2  -6  -3   16.20    2.30
   2  -6   3   21.40    2.00
  -2  -6  -3   20.20    2.30
   2  -6   3   19.80    2.20
   2  -6   3   18.90    1.80
  -2  -6  -3   20.20    2.10
  -2   6  -4   22.70    3.10
   2   6   4   20.40    2.70
   2   6   4   22.10    2.00
  -2   6  -4   24.10    2.10
  -2   6  -4   21.10    2.20
   2   6   4   22.40    2.00
  -2   6  -4   25.50    2.30
  -2  -6  -4   24.50    3.10
  -2  -6  -4   20.30    2.40
  -2  -6  -4   19.20    2.10
  -2  -6  -4   21.20    2.70
   2  -6   4   24.00    2.20
   2  -6   4   21.10    2.10
   2  -6   4   23.00    2.10
  -2   6  -5    0.70    1.40
   2   6   5    0.80    1.00
   2   6   5    2.00    1.80
  -2   6  -5   -0.80    1.10
   2   6   5   -0.40    1.10
  -2   6  -5    1.20    2.00
  -2   6  -5    0.70    1.10
   2  -6   5    0.10    1.40
  -2  -6  -5    1.10    1.80
  -2  -6  -5    1.00    1.40
   2  -6   5    0.50    1.10
  -2  -6  -5   -1.20    1.40
   2  -6   5    0.70    1.20
  -2  -6  -5    1.40    1.70
  -2   6  -6    5.70    1.60
  -2   6  -6    6.30    1.60
   2   6   6    4.70    2.10
  -2   6  -6    6.20    3.00
  -2   6  -6    5.00    1.40
  -2  -6  -6    6.40    2.10
   2  -6   6    4.30    1.60
   2  -6   6    5.30    1.60
   2  -6   6    5.40    1.40
  -2  -6  -6    5.70    1.80
   2   6   7   -0.80    2.00
  -2   6  -7    2.00    1.40
  -2   6  -7    0.80    1.20
  -2   6  -7    0.30    1.30
  -2   6  -7    0.30    2.30
  -2  -6  -7   -0.30    1.40
   2  -6   7    1.60    1.30
  -2  -6  -7    1.90    1.60
  -2  -6  -7   -1.60    2.70
  -2  -6  -7   -1.30    1.70
   2  -6   7    2.60    1.20
   2  -6   7   -0.50    1.30
  -2   6  -8    7.40    2.00
  -2   6  -8    4.40    2.50
  -2   6  -8    3.20    1.70
   2   6   8    1.60    2.40
  -2   6  -8    3.70    1.40
   2  -6   8    5.30    1.60
  -2  -6  -8    4.50    1.80
  -2  -6  -8    3.20    3.10
  -2  -6  -8    0.30    1.80
  -2  -6  -8    4.00    1.50
  -2   6  -9    2.40    1.30
  -2   6  -9    2.10    2.60
  -2   6  -9    0.10    1.60
  -2  -6  -9    0.20    1.70
  -2  -6  -9    2.30    1.70
   2   7  -9    0.00    1.10
   2   7  -9   -0.70    2.70
   2   7  -9   -0.70    1.30
   2   7  -9   -0.20    1.20
   2  -7  -9   -2.60    1.80
   2   7  -8    6.80    3.00
   2   7  -8    3.30    1.30
   2   7  -8    4.80    1.40
   2  -7  -8    5.70    2.30
   2  -7  -8    2.00    1.80
   2  -7  -8    8.30    1.80
   2  -7  -8    8.70    1.90
   2   7  -7   92.79    6.40
   2   7  -7   86.59    3.90
   2   7  -7   93.89    4.20
   2  -7  -7   93.89    4.50
   2  -7  -7  100.49    5.20
   2  -7  -7   95.09    4.50
  -2  -7   7   90.19    2.80
   2  -7  -7   97.79    4.80
   2   7  -6    6.60    2.60
   2   7  -6    6.20    1.30
   2  -7  -6    8.00    2.10
  -2  -7   6    6.80    1.20
   2  -7  -6    7.00    2.00
   2  -7  -6    6.20    1.80
  -2  -7   6   10.30    1.70
  -2  -7   6    6.30    1.30
   2  -7  -6    6.20    2.00
   2   7  -5   40.00    2.40
   2   7  -5   39.90    2.50
  -2   7   5   37.30    2.00
  -2   7   5   37.00    2.00
   2   7  -5   38.80    4.20
   2  -7  -5   38.30    2.90
  -2  -7   5   37.10    2.60
   2  -7  -5   39.80    3.30
   2  -7  -5   40.90    3.20
  -2  -7   5   41.10    2.60
   2  -7  -5   37.60    3.20
  -2  -7   5   39.60    2.40
  -2  -7   5   32.40    5.70
  -2   7   4    2.50    1.50
  -2   7   4    2.10    1.10
  -2   7   4    1.90    1.50
   2   7  -4    1.20    0.80
   2   7  -4    2.60    1.20
  -2   7   4    1.70    1.10
   2   7  -4    3.00    1.40
   2   7  -4    2.60    1.90
  -2  -7   4    2.40    1.30
   2  -7  -4    0.40    1.20
   2  -7  -4    2.00    1.20
   2  -7  -4    1.20    1.40
   2  -7  -4    0.80    1.30
   2  -7  -4    3.30    1.50
  -2  -7   4    1.70    1.70
  -2  -7   4    0.90    0.70
  -2  -7   4    2.00    1.30
  -2   7   3    0.40    1.50
  -2   7   3    1.20    1.00
  -2   7   3   -0.30    1.00
   2   7  -3    1.20    1.40
  -2   7   3    0.20    1.50
   2   7  -3    0.90    1.50
   2   7  -3    1.00    1.10
   2  -7  -3   -0.10    1.40
  -2  -7   3   -0.30    1.20
   2  -7  -3    0.60    1.50
   2  -7  -3   -0.80    1.10
  -2  -7   3    0.80    0.60
  -2  -7   3    0.10    1.40
   2  -7  -3    1.50    1.20
  -2   7   2    2.50    1.50
  -2   7   2    1.50    1.10
   2   7  -2    2.50    1.60
   2   7  -2    2.80    1.10
   2   7  -2    1.10    1.50
  -2   7   2   -0.10    1.00
  -2   7   2    3.80    1.60
  -2   7   2    0.80    1.10
   2  -7  -2    2.20    1.50
   2  -7  -2    1.80    1.60
  -2  -7   2    4.10    1.60
   2  -7  -2    1.10    1.30
  -2  -7   2    1.10    1.40
  -2  -7   2    2.80    1.70
  -2  -7   2    1.50    0.70
   2  -7  -2    1.50    1.20
   2   7  -1   26.90    3.00
  -2   7   1   20.40    2.40
  -2   7   1   23.40    2.30
  -2   7   1   27.50    2.20
  -2   7   1   25.00    2.40
   2   7  -1   25.70    3.10
  -2   7   1   25.60    2.60
   2   7  -1   28.50    2.20
   2  -7  -1   21.00    2.40
  -2  -7   1   25.70    1.80
  -2  -7   1   23.50    2.40
   2  -7  -1   23.70    2.50
   2  -7  -1   21.90    2.50
   2  -7  -1   27.00    2.20
  -2  -7   1   25.40    2.50
   2  -7  -1   25.20    2.40
  -2  -7   1   22.00    2.80
   2   7   0   25.50    2.90
  -2   7   0   25.90    2.70
  -2   7   0   22.50    2.20
  -2   7   0   25.50    2.60
  -2   7   0   23.20    2.30
   2   7   0   23.80    2.20
   2   7   0   24.60    2.60
  -2  -7   0   23.10    2.80
   2  -7   0   22.60    2.60
  -2  -7   0   22.90    2.50
   2  -7   0   25.60    2.60
   2  -7   0   23.60    2.30
   2  -7   0   24.10    2.10
  -2  -7   0   26.00    2.20
  -2  -7   0   22.10    2.50
   2  -7   0   23.00    2.40
  -2   7  -1   47.90    2.70
   2   7   1   45.20    2.70
  -2   7  -1   40.80    2.70
  -2   7  -1   43.10    3.00
  -2   7  -1   43.50    3.30
   2   7   1   47.40    3.30
   2   7   1   43.50    3.20
  -2  -7  -1   42.70    3.30
   2  -7   1   38.70    3.10
  -2  -7  -1   38.40    3.00
   2  -7   1   44.40    3.10
   2  -7   1   40.30    2.90
  -2  -7  -1   44.20    3.10
   2  -7   1   42.90    2.50
  -2  -7  -1   41.50    2.60
   2   7   2   15.50    2.40
  -2   7  -2   16.40    2.20
  -2   7  -2   15.20    2.30
  -2   7  -2   11.90    1.50
   2   7   2   18.20    1.90
  -2   7  -2   12.80    1.70
   2  -7   2   11.70    1.40
  -2  -7  -2   14.20    2.30
  -2  -7  -2   14.20    1.80
   2  -7   2   15.90    2.10
   2  -7   2   13.00    2.20
  -2  -7  -2   15.10    2.30
  -2  -7  -2   17.30    2.50
   2  -7   2   15.00    2.10
  -2   7  -3   32.20    2.40
   2   7   3   27.00    3.10
   2   7   3   24.20    2.10
  -2   7  -3   27.70    3.30
  -2   7  -3   26.50    2.70
  -2   7  -3   27.00    2.40
   2   7   3   25.10    2.40
   2  -7   3   27.40    2.40
   2  -7   3   26.60    2.20
  -2  -7  -3   25.70    2.50
  -2  -7  -3   28.70    3.20
   2  -7   3   27.90    2.70
  -2  -7  -3   25.70    2.70
   2   7   4    7.40    1.50
   2   7   4    8.50    1.60
   2   7   4    7.50    2.30
  -2   7  -4    9.80    1.90
  -2   7  -4    9.10    1.60
  -2   7  -4    9.20    1.60
  -2   7  -4    8.80    2.50
   2  -7   4    9.00    1.80
  -2  -7  -4    8.50    1.70
  -2  -7  -4    9.30    2.30
   2  -7   4    9.40    1.50
   2  -7   4    9.00    2.30
  -2  -7  -4    9.80    2.30
  -2  -7  -4   12.20    2.40
   2   7   5   82.19    3.50
  -2   7  -5   79.69    3.80
  -2   7  -5   80.79    4.10
  -2   7  -5   89.49    5.80
   2   7   5   74.79    4.40
  -2   7  -5   86.89    4.30
   2  -7   5   82.19    3.90
  -2  -7  -5   83.69    4.20
  -2  -7  -5   83.99    5.30
   2  -7   5   78.99    4.10
  -2  -7  -5   79.79    4.70
  -2  -7  -5   79.29    4.50
   2  -7   5   83.79    4.10
   2   7   6   54.79    4.20
  -2   7  -6   54.99    3.60
   2   7   6   53.09    2.80
   2   7   6   53.89    2.20
  -2   7  -6   61.99    3.40
  -2   7  -6   56.09    5.20
  -2   7  -6   57.59    3.50
  -2  -7  -6   63.19    4.20
  -2  -7  -6   59.49    4.00
   2  -7   6   54.69    3.40
  -2  -7  -6   58.59    5.20
   2  -7   6   60.89    3.80
   2  -7   6   60.29    3.30
  -2   7  -7    1.80    1.50
  -2   7  -7    2.70    1.40
  -2   7  -7    5.10    2.80
  -2   7  -7    1.80    3.40
   2   7   7    0.30    2.20
  -2  -7  -7    3.90    1.90
  -2  -7  -7    5.90    2.70
   2  -7   7    3.20    1.50
   2  -7   7    3.60    1.30
  -2  -7  -7    3.00    2.10
  -2  -7  -7    0.70    1.80
   2  -7   7    3.30    1.70
  -2   7  -8    5.00    2.70
  -2   7  -8    5.60    1.60
  -2   7  -8    3.30    1.70
  -2   7  -8    7.10    1.40
  -2  -7  -8    3.80    1.80
  -2  -7  -8    6.70    1.90
  -2  -7  -8    5.30    2.20
  -2  -7  -8   -0.20    1.90
   2   8  -8    0.30    1.30
   2   8  -8   -1.50    2.30
   2   8  -8   -1.40    1.10
   2   8  -8   -1.10    1.40
   2  -8  -8    2.70    1.60
   2  -8  -8    1.50    2.50
   2  -8  -8   -4.30    2.30
   2  -8  -8   -1.20    1.60
   2   8  -7   23.90    2.50
   2   8  -7   26.80    2.50
   2   8  -7   23.20    3.70
   2   8  -7   23.60    2.50
  -2  -8   7   28.00    2.20
   2  -8  -7   26.00    3.00
  -2  -8   7   28.30    1.90
   2  -8  -7   23.80    3.10
   2  -8  -7   21.50    3.20
   2  -8  -7   23.40    2.90
   2   8  -6   25.40    2.40
   2   8  -6   28.00    4.00
   2   8  -6   27.20    2.40
  -2  -8   6   25.90    2.30
   2  -8  -6   22.50    2.90
   2  -8  -6   21.10    3.00
  -2  -8   6   28.60    2.30
  -2  -8   6   26.80    2.50
   2  -8  -6   24.40    3.00
   2   8  -5   22.90    2.40
  -2   8   5   21.70    2.60
   2   8  -5   20.80    2.10
   2   8  -5   28.70    3.80
  -2   8   5   22.30    2.10
   2  -8  -5   21.80    3.10
  -2  -8   5   21.90    2.00
  -2  -8   5   24.80    2.30
  -2  -8   5   24.30    4.30
  -2  -8   5   20.40    3.50
   2  -8  -5   22.00    3.00
   2  -8  -5   21.10    2.60
   2  -8  -5   22.00    2.50
   2   8  -4    0.60    1.50
   2   8  -4   -0.30    1.80
  -2   8   4    0.80    1.20
   2   8  -4    1.10    0.80
   2   8  -4   -0.20    1.30
  -2   8   4   -0.20    1.60
  -2   8   4    2.20    1.30
   2  -8  -4    1.70    1.70
  -2  -8   4    1.10    1.50
  -2  -8   4    0.60    1.40
   2  -8  -4    2.90    1.60
   2  -8  -4    3.30    1.70
  -2  -8   4    1.30    0.80
   2   8  -3    4.00    1.90
  -2   8   3    1.30    1.60
   2   8  -3    2.40    1.70
  -2   8   3    2.10    1.30
   2   8  -3    1.80    1.30
  -2   8   3    1.70    1.20
  -2   8   3    3.20    2.00
  -2  -8   3    1.30    1.30
   2  -8  -3    2.90    1.40
  -2  -8   3    3.40    1.50
  -2  -8   3    2.00    0.80
  -2  -8   3    2.60    1.80
   2  -8  -3    3.00    1.90
  -2   8   2  137.09    5.00
   2   8  -2  133.79    4.90
  -2   8   2  132.19    5.70
   2   8  -2  133.99    6.00
  -2   8   2  137.09    5.80
  -2   8   2  129.49    5.00
   2   8  -2  123.59    5.40
  -2   8   2  139.19    5.20
   2  -8  -2  132.09    5.70
  -2  -8   2  127.29    5.90
  -2  -8   2  132.29    4.40
   2  -8  -2  135.09    5.70
  -2  -8   2  127.99    5.40
  -2  -8   2  131.59    5.50
   2  -8  -2  129.69    5.20
  -2   8   1   12.80    1.90
   2   8  -1   14.10    2.30
  -2   8   1   16.00    2.30
   2   8  -1   12.30    1.80
  -2   8   1   16.20    2.00
  -2   8   1   16.20    2.90
   2   8  -1   16.90    2.50
  -2   8   1   14.60    2.40
  -2  -8   1   15.60    2.40
   2  -8  -1   12.80    1.70
  -2  -8   1   12.90    2.20
  -2  -8   1   15.00    2.40
   2  -8  -1   15.90    2.30
  -2  -8   1   11.50    1.30
   2  -8  -1   15.20    2.40
   2  -8  -1   14.20    2.40
   2   8   0   36.80    3.30
   2   8   0   33.00    3.00
  -2   8   0   33.30    2.60
  -2   8   0   38.70    2.60
   2   8   0   38.90    2.80
  -2   8   0   41.00    3.10
  -2   8   0   34.70    2.80
   2  -8   0   31.60    3.00
   2  -8   0   39.50    2.60
   2  -8   0   42.10    3.20
  -2  -8   0   31.80    2.40
  -2  -8   0   33.80    3.00
   2  -8   0   33.80    2.90
  -2  -8   0   34.50    3.30
  -2   8  -1    1.20    1.20
   2   8   1    3.10    1.30
  -2   8  -1    1.70    1.60
  -2   8  -1    2.00    1.50
   2   8   1    1.30    1.50
   2   8   1    1.20    1.60
   2  -8   1    1.50    1.50
   2  -8   1    3.80    1.70
  -2  -8  -1    2.90    1.80
   2  -8   1    1.70    0.90
  -2  -8  -1    1.70    1.30
  -2  -8  -1    3.90    1.70
   2  -8   1    1.90    1.60
  -2  -8  -1    2.20    1.70
  -2   8  -2    3.70    1.80
   2   8   2    2.70    1.40
  -2   8  -2    4.70    2.00
  -2   8  -2    2.10    1.30
   2   8   2    4.50    1.50
  -2   8  -2    4.10    1.20
   2   8   2    3.60    2.00
  -2  -8  -2    2.20    1.40
  -2  -8  -2    4.40    1.90
  -2  -8  -2    3.70    1.90
  -2  -8  -2    3.40    1.80
   2  -8   2    3.80    1.80
   2  -8   2    3.40    1.60
   2  -8   2    5.40    1.80
   2  -8   2    2.80    1.10
  -2   8  -3   31.70    2.60
   2   8   3   30.30    2.70
   2   8   3   33.50    3.20
  -2   8  -3   31.80    3.50
   2   8   3   31.40    2.60
  -2   8  -3   26.80    2.60
  -2   8  -3   32.20    3.10
   2  -8   3   28.90    3.80
   2  -8   3   29.90    3.00
  -2  -8  -3   28.40    2.60
   2  -8   3   27.80    2.60
  -2  -8  -3   29.50    3.60
  -2  -8  -3   30.90    3.10
  -2  -8  -3   31.80    3.10
   2  -8   3   31.20    2.40
  -2   8  -4   -1.20    1.30
  -2   8  -4    1.50    2.10
  -2   8  -4    1.10    1.20
   2   8   4   -0.80    1.30
   2   8   4    0.50    1.40
  -2   8  -4    1.30    1.50
   2   8   4    1.20    1.90
  -2  -8  -4   -1.00    1.90
  -2  -8  -4    0.10    1.40
  -2  -8  -4   -1.00    1.70
   2  -8   4    0.10    1.00
   2  -8   4   -0.10    1.30
  -2  -8  -4   -0.60    1.60
   2   8   5    8.00    2.40
  -2   8  -5    6.70    1.60
   2   8   5    4.10    1.50
  -2   8  -5   10.00    3.10
  -2   8  -5    5.10    1.60
  -2   8  -5    6.10    3.50
   2   8   5    3.50    1.40
  -2  -8  -5    4.20    1.80
   2  -8   5    5.60    1.90
  -2  -8  -5    5.40    2.10
   2  -8   5    6.90    1.80
   2  -8   5    6.70    1.60
  -2  -8  -5    5.60    2.50
  -2   8  -6   68.29    5.60
  -2   8  -6   65.79    4.00
  -2   8  -6   73.69    3.90
   2   8   6   60.19    4.40
   2   8   6   75.59    3.10
  -2   8  -6   73.09    4.30
   2  -8   6   69.99    3.80
  -2  -8  -6   63.89    4.20
  -2  -8  -6   67.09    4.70
   2  -8   6   70.29    4.10
   2  -8   6   72.69    4.10
  -2  -8  -6   69.79    5.70
  -2  -8  -6   70.29    4.50
  -2   8  -7   22.50    3.80
  -2   8  -7   24.40    2.60
  -2   8  -7   22.30    2.70
   2   8   7   29.30    4.00
  -2  -8  -7   19.70    2.70
   2  -8   7   32.50    3.10
  -2  -8  -7   22.90    3.00
  -2  -8  -7   27.10    4.00
   2  -8   7   31.40    2.60
  -2  -8  -7   26.90    3.40
   2  -8   7   22.10    2.90
  -2   8  -8   -0.50    2.40
  -2   8  -8    3.30    2.60
  -2   8  -8    3.10    1.50
  -2  -8  -8   -3.20    1.90
  -2  -8  -8    0.10    2.10
  -2  -8  -8    2.20    1.60
  -2  -8  -8    1.40    1.60
   2  -8   8    2.00    1.40
   2  -8   8   -1.90    2.30
   2   9  -8   -1.80    1.40
   2   9  -8   -1.30    2.30
   2   9  -8   -1.10    1.20
   2  -9  -8    2.20    1.90
   2  -9  -8    2.20    1.80
   2   9  -7    1.90    1.40
   2   9  -7    1.20    1.50
   2   9  -7    0.10    2.50
   2   9  -7    2.50    1.30
  -2  -9   7    5.80    1.70
   2  -9  -7    0.60    1.80
   2  -9  -7   -0.60    1.80
  -2  -9   7    5.10    1.40
   2  -9  -7    1.50    1.90
   2  -9  -7   -3.70    2.30
   2   9  -6   10.20    1.60
   2   9  -6   11.10    1.90
   2   9  -6   12.30    3.10
  -2   9   6   10.90    1.30
  -2   9   6   11.70    1.60
   2   9  -6   10.60    2.00
   2  -9  -6   12.30    2.30
   2  -9  -6   13.40    2.70
   2  -9  -6   12.40    4.00
   2  -9  -6   10.10    2.60
  -2  -9   6   13.40    2.00
  -2  -9   6   11.90    1.60
  -2  -9   6   16.50    2.40
  -2   9   5    1.50    1.30
   2   9  -5    3.40    1.60
  -2   9   5    2.40    1.30
   2   9  -5    1.10    1.00
  -2  -9   5    1.70    1.50
   2  -9  -5   -1.00    1.60
   2  -9  -5    0.40    1.90
  -2  -9   5    0.60    0.90
  -2  -9   5    1.50    1.60
   2  -9  -5    1.60    1.80
  -2  -9   5    2.10    2.50
   2   9  -4    2.50    1.50
   2   9  -4    2.90    1.60
  -2   9   4    0.20    1.80
  -2   9   4    0.90    1.30
  -2   9   4    3.30    1.50
   2   9  -4    2.70    2.10
  -2  -9   4    2.50    2.00
   2  -9  -4    1.80    1.80
   2  -9  -4    3.30    1.90
  -2  -9   4    2.50    2.20
   2  -9  -4    2.70    1.90
  -2  -9   4    1.50    0.90
  -2  -9   4    2.60    1.70
   2   9  -3   30.30    2.80
  -2   9   3   28.50    2.50
  -2   9   3   26.50    3.10
  -2   9   3   34.20    2.90
  -2   9   3   25.30    3.10
   2   9  -3   29.50    3.20
   2   9  -3   29.60    3.90
   2  -9  -3   28.80    3.20
  -2  -9   3   28.90    2.90
   2  -9  -3   25.20    3.00
  -2  -9   3   29.40    2.10
   2  -9  -3   28.50    3.20
   2   9  -2   28.50    3.50
  -2   9   2   22.80    3.60
  -2   9   2   21.10    2.60
  -2   9   2   17.50    2.10
  -2   9   2   16.30    2.20
  -2   9   2   23.30    3.10
   2   9  -2   23.60    3.70
   2   9  -2   22.60    2.40
   2  -9  -2   22.90    2.90
   2  -9  -2   20.70    3.00
   2  -9  -2   17.90    2.80
  -2  -9   2   20.70    2.90
  -2  -9   2   21.80    2.70
  -2  -9   2   21.90    2.60
  -2  -9   2   19.80    1.80
   2   9  -1   21.00    3.00
  -2   9   1   17.90    2.80
   2   9  -1   21.50    2.90
   2   9  -1   22.20    2.40
  -2   9   1   14.70    2.10
  -2   9   1   17.90    2.60
  -2   9   1   18.50    2.30
  -2   9   1   17.80    2.70
   2  -9  -1   19.10    2.30
  -2  -9   1   18.20    1.90
   2  -9  -1   16.90    2.70
   2  -9  -1   19.90    2.80
  -2  -9   1   22.20    3.00
   2  -9  -1   15.30    2.30
  -2  -9   1   16.60    2.60
  -2  -9   1   19.60    2.80
  -2   9   0   66.69    4.20
   2   9   0   66.89    4.20
  -2   9   0   73.69    3.80
   2   9   0   67.49    4.30
  -2   9   0   69.09    3.60
  -2   9   0   70.59    4.30
   2   9   0   68.59    3.60
  -2  -9   0   70.69    4.20
   2  -9   0   76.09    4.30
   2  -9   0   65.09    4.10
  -2  -9   0   66.19    4.20
  -2  -9   0   71.39    3.50
   2  -9   0   69.49    3.50
  -2  -9   0   66.79    4.30
   2  -9   0   65.29    4.10
  -2   9  -1   17.80    2.20
  -2   9  -1   15.00    2.20
   2   9   1   12.50    2.00
   2   9   1   16.30    2.80
  -2   9  -1   15.50    2.60
   2   9   1   15.70    2.60
   2   9   1   12.90    2.00
  -2   9  -1   20.80    2.90
   2  -9   1   15.90    2.50
   2  -9   1   13.50    2.50
  -2  -9  -1   17.10    2.80
  -2  -9  -1   14.70    2.00
   2  -9   1   13.80    1.70
  -2  -9  -1   13.30    2.40
  -2  -9  -1   18.20    2.80
   2  -9   1   17.10    2.60
   2   9   2   14.90    2.20
  -2   9  -2   15.80    2.70
  -2   9  -2   14.20    1.80
   2   9   2   14.80    2.60
  -2   9  -2   19.50    2.80
  -2   9  -2   15.40    2.20
   2   9   2   13.50    2.00
   2   9   2   16.30    2.80
   2  -9   2   17.40    2.70
   2  -9   2   14.20    1.80
   2  -9   2   20.70    3.10
  -2  -9  -2   17.30    2.90
  -2  -9  -2   18.70    2.90
  -2  -9  -2   17.10    2.20
  -2  -9  -2   17.00    2.80
   2  -9   2   16.20    2.60
  -2   9  -3    1.60    1.70
   2   9   3    3.70    1.70
   2   9   3    0.60    1.50
   2   9   3    0.30    2.00
  -2   9  -3    3.00    1.60
  -2   9  -3    1.20    1.20
  -2   9  -3    2.50    2.00
  -2  -9  -3    2.70    1.90
  -2  -9  -3    2.80    2.20
   2  -9   3    3.00    2.30
   2  -9   3    1.00    1.10
   2  -9   3    2.00    1.70
   2  -9   3    0.90    2.00
  -2  -9  -3    2.30    2.00
  -2   9  -4    5.10    1.90
   2   9   4    3.70    1.70
  -2   9  -4    4.30    1.50
  -2   9  -4    5.70    2.60
   2   9   4    2.90    1.60
   2   9   4    3.10    2.50
  -2   9  -4    5.20    1.80
   2  -9   4    4.40    1.80
   2  -9   4    4.20    1.70
   2  -9   4    4.20    1.30
  -2  -9  -4    4.60    2.20
  -2  -9  -4    1.30    2.10
  -2  -9  -4    3.70    2.10
  -2  -9  -4    1.80    1.60
  -2   9  -5    9.80    3.10
  -2   9  -5    7.80    1.70
   2   9   5    7.20    1.70
   2   9   5    5.60    2.90
  -2   9  -5    7.10    2.10
   2   9   5    5.40    1.70
  -2   9  -5   10.10    2.20
  -2  -9  -5    6.50    2.70
  -2  -9  -5    8.20    2.80
   2  -9   5    7.20    2.20
   2  -9   5    8.40    1.70
   2  -9   5    7.20    2.00
  -2  -9  -5    8.20    2.20
  -2  -9  -5    9.50    2.50
   2   9   6    5.90    1.40
   2   9   6    2.10    2.40
   2   9   6    4.40    1.40
  -2   9  -6    1.50    3.70
  -2   9  -6    3.80    1.60
  -2   9  -6    5.00    1.70
  -2  -9  -6    7.50    2.60
  -2  -9  -6    6.20    2.90
   2  -9   6    4.20    1.50
   2  -9   6    5.50    1.80
  -2  -9  -6    8.40    2.80
  -2  -9  -6    3.50    1.90
   2   9   7    5.70    3.20
  -2   9  -7    6.50    1.80
  -2   9  -7    2.10    1.70
  -2   9  -7    3.50    2.50
  -2   9  -7   10.30    2.00
  -2  -9  -7    8.30    3.10
  -2  -9  -7   11.00    2.50
   2  -9   7    7.90    2.00
  -2  -9  -7    9.00    2.60
  -2  -9  -7    4.50    2.20
   2  -9   7    6.00    2.20
   2  -9   7    6.50    1.70
  -2   9  -8    4.50    1.70
  -2  -9  -8   -2.00    2.00
   2  -9   8    5.00    1.50
   2  -9   8    2.10    2.40
  -2  -9  -8    4.70    3.30
  -2  -9  -8    5.00    1.70
   2  10  -8    7.30    2.00
   2 -10  -8    6.90    2.30
   2 -10  -8    7.60    2.10
   2  10  -7   -3.70    2.50
   2  10  -7   -2.90    1.10
   2  10  -7   -1.50    1.50
   2  10  -7    1.10    1.50
  -2 -10   7    0.20    1.00
   2 -10  -7   -1.20    1.70
   2 -10  -7   -2.00    1.70
  -2 -10   7    2.60    1.70
  -2  10   6    1.00    1.60
   2  10  -6    0.20    1.20
  -2  10   6    2.60    1.20
   2  10  -6   -1.70    2.40
   2  10  -6    2.20    1.60
   2  10  -6    2.30    1.60
   2 -10  -6    2.10    2.10
   2 -10  -6   -0.50    1.80
  -2 -10   6    2.30    1.10
  -2 -10   6    1.60    1.50
  -2 -10   6    2.30    1.80
   2  10  -5    4.50    2.60
   2  10  -5    6.80    1.80
  -2  10   5    6.60    1.70
  -2  10   5    6.70    1.70
  -2 -10   5    8.60    2.30
   2 -10  -5    2.70    2.30
  -2 -10   5    5.00    1.20
   2 -10  -5    8.60    2.50
  -2 -10   5    5.20    1.90
  -2 -10   5    9.10    3.00
   2 -10  -5    4.40    2.20
  -2  10   4    0.80    1.50
  -2  10   4    1.30    1.50
   2  10  -4    1.80    1.90
   2  10  -4    0.10    1.40
   2 -10  -4    2.40    2.30
  -2 -10   4    1.20    2.20
  -2 -10   4    1.00    1.50
  -2 -10   4    0.90    0.90
   2 -10  -4    3.60    2.60
   2 -10  -4    1.80    2.00
  -2  10   3    2.70    2.20
  -2  10   3    2.70    1.50
   2  10  -3    4.90    2.30
  -2  10   3    2.70    2.00
   2  10  -3    3.10    2.40
   2  10  -3    5.50    1.80
  -2  10   3    2.80    1.70
  -2  10   3    3.30    1.60
   2 -10  -3    2.70    2.10
  -2 -10   3    3.10    2.20
   2 -10  -3    5.00    2.30
   2 -10  -3    4.80    2.10
  -2 -10   3    3.10    2.30
  -2 -10   3    1.90    1.80
  -2 -10   3    3.40    1.10
  -2  10   2    3.80    2.10
  -2  10   2    0.60    1.70
   2  10  -2    3.10    2.20
  -2  10   2    1.60    2.20
  -2  10   2    1.90    1.60
   2  10  -2    4.60    2.20
  -2  10   2    1.40    1.50
   2  10  -2    1.40    1.70
  -2 -10   2    0.70    2.10
  -2 -10   2    3.20    1.90
   2 -10  -2    2.30    1.90
   2 -10  -2    1.60    2.00
  -2 -10   2    2.00    1.00
   2 -10  -2    1.00    2.00
  -2  10   1   10.90    2.40
   2  10  -1    8.00    2.50
  -2  10   1   10.20    2.00
  -2  10   1    8.80    2.00
   2  10  -1   12.30    2.60
  -2  10   1   11.40    2.10
   2  10  -1   12.90    2.10
  -2  10   1   14.50    2.80
   2 -10  -1   11.30    1.90
  -2 -10   1    8.50    1.40
  -2 -10   1    9.30    2.40
   2 -10  -1   10.60    2.60
   2 -10  -1   10.10    2.60
  -2 -10   1   14.40    4.50
  -2 -10   1    9.30    2.80
   2 -10  -1   10.70    2.30
   2  10   0   83.69    4.20
  -2  10   0   88.19    4.30
  -2  10   0   83.29    4.80
   2  10   0   76.29    4.20
   2  10   0   78.89    5.00
   2  10   0   84.19    5.00
  -2  10   0   83.49    4.90
  -2  10   0   83.29    4.40
   2 -10   0   82.59    4.60
   2 -10   0   84.29    4.90
  -2 -10   0   76.49    4.80
   2 -10   0   81.29    4.90
   2 -10   0   85.39    4.20
  -2 -10   0   82.19    4.90
  -2 -10   0   77.09    5.10
  -2 -10   0   80.29    3.90
  -2  10  -1   82.89    5.10
   2  10   1   85.59    5.00
  -2  10  -1   89.69    4.90
   2  10   1   81.19    5.00
   2  10   1   87.49    5.20
  -2  10  -1   76.89    4.90
  -2  10  -1   75.39    4.10
   2  10   1   81.79    4.20
   2 -10   1   80.39    4.70
   2 -10   1   79.59    4.00
  -2 -10  -1   65.09    6.10
   2 -10   1   82.09    4.80
  -2 -10  -1   80.69    4.90
  -2 -10  -1   82.29    5.20
  -2 -10  -1   80.09    4.90
   2 -10   1   78.39    5.20
   2  10   2  142.19    6.70
   2  10   2  144.89    6.90
  -2  10  -2  147.09    7.00
   2  10   2  151.28    5.90
  -2  10  -2  151.48    6.70
  -2  10  -2  153.58    5.90
  -2 -10  -2  149.19    6.90
  -2 -10  -2  152.68    6.90
  -2 -10  -2  148.49    6.00
   2 -10   2  151.58    5.80
   2 -10   2  157.88    7.50
  -2 -10  -2  146.69    7.00
   2 -10   2  149.88    6.60
   2 -10   2  163.58    7.80
  -2  10  -3  103.79    5.40
   2  10   3   99.49    5.80
   2  10   3  105.09    4.80
  -2  10  -3  102.39    5.00
  -2  10  -3  106.29    4.90
  -2  10  -3  102.29    6.10
   2 -10   3  105.29    5.20
   2 -10   3  108.79    4.80
  -2 -10  -3  102.99    5.10
   2 -10   3   97.49    5.20
  -2 -10  -3   98.89    5.60
   2 -10   3  106.39    6.60
  -2 -10  -3  101.39    5.70
  -2  10  -4   -0.50    1.20
  -2  10  -4    0.50    1.60
   2  10   4    0.80    2.30
  -2  10  -4   -1.30    1.80
   2  10   4    2.20    1.80
   2  10   4   -0.50    1.50
  -2  10  -4   -0.90    2.30
  -2 -10  -4    2.20    2.40
   2 -10   4   -0.60    1.80
  -2 -10  -4    0.80    1.70
   2 -10   4   -0.80    1.10
   2 -10   4   -1.20    1.40
  -2 -10  -4   -0.80    2.10
  -2 -10  -4   -0.90    2.60
  -2  10  -5   25.10    4.00
   2  10   5   27.90    3.00
   2  10   5   31.20    4.20
  -2  10  -5   27.30    3.20
  -2  10  -5   26.30    3.10
  -2  10  -5   29.60    3.00
   2  10   5   24.30    2.70
   2 -10   5   25.60    3.00
  -2 -10  -5   29.30    4.40
  -2 -10  -5   28.00    3.50
  -2 -10  -5   29.80    3.70
   2 -10   5   32.50    3.00
  -2 -10  -5   25.90    3.20
   2 -10   5   26.20    2.80
  -2  10  -6   -0.20    1.60
   2  10   6   -0.50    1.40
  -2  10  -6    1.30    1.70
   2  10   6   -3.50    2.60
  -2  10  -6   -3.20    1.20
   2  10   6    1.30    1.30
  -2  10  -6   -1.30    2.00
  -2 -10  -6   -0.80    1.90
  -2 -10  -6   -3.70    2.90
  -2 -10  -6   -0.20    1.80
   2 -10   6   -0.40    1.20
  -2 -10  -6    0.70    1.90
   2 -10   6   -2.80    1.90
   2 -10   6   -0.70    1.40
   2  10   7    1.30    0.80
  -2  10  -7   -1.80    2.50
   2  10   7    1.50    1.10
  -2  10  -7    2.30    1.70
   2  10   7   -3.10    3.10
  -2  10  -7    2.40    1.60
  -2  10  -7   -1.40    1.30
   2 -10   7    2.80    1.50
  -2 -10  -7    3.10    2.40
  -2 -10  -7    2.30    2.00
  -2 -10  -7   -0.10    3.70
   2 -10   7   -2.90    1.80
   2 -10   7    4.00    1.60
   2  11  -7    3.50    1.80
   2  11  -7    0.60    1.80
   2  11  -7   -0.80    2.70
  -2 -11   7    4.00    1.90
  -2 -11   7    5.30    1.60
   2 -11  -7    5.50    2.30
  -2 -11   7    7.90    2.20
   2  11  -6   -0.70    1.40
  -2  11   6    1.70    1.40
  -2  11   6    0.50    1.30
  -2 -11   6   -0.60    1.70
   2 -11  -6   -3.40    2.50
  -2 -11   6    1.40    1.00
   2 -11  -6   -1.20    2.00
   2 -11  -6   -0.80    2.10
   2  11  -5   60.69    4.10
  -2  11   5   59.49    3.60
   2  11  -5   63.09    4.10
  -2  11   5   64.39    3.80
  -2 -11   5   77.89    6.30
   2 -11  -5   59.29    4.90
  -2 -11   5   59.39    4.30
   2 -11  -5   62.39    5.30
  -2 -11   5   61.99    4.10
  -2 -11   5   63.39    3.40
   2  11  -4   55.59    3.90
   2  11  -4   57.69    5.50
  -2  11   4   62.59    3.70
   2  11  -4   56.69    4.10
   2  11  -4   59.19    4.00
  -2  11   4   58.49    4.30
   2 -11  -4   55.69    5.00
  -2 -11   4   62.09    5.90
   2 -11  -4   59.19    4.60
   2 -11  -4   58.09    4.60
  -2 -11   4   61.69    4.40
  -2 -11   4   58.59    4.10
  -2 -11   4   60.59    3.30
   2  11  -3  121.49    5.50
  -2  11   3  118.89    6.20
  -2  11   3  124.39    6.40
  -2  11   3  118.19    5.30
  -2  11   3  123.09    5.80
   2  11  -3  118.39    5.60
  -2  11   3  116.69    5.40
   2  11  -3  111.89    8.40
   2  11  -3  122.39    6.50
  -2 -11   3  109.89    5.80
  -2 -11   3  122.49    6.20
   2 -11  -3  126.09    6.40
   2 -11  -3  117.49    6.30
  -2 -11   3  123.79    4.80
  -2 -11   3  116.79    7.20
   2 -11  -3  123.29    6.40
   2  11  -2    7.70    2.20
  -2  11   2    9.70    2.80
  -2  11   2   10.00    2.20
   2  11  -2    9.70    2.80
  -2  11   2    7.20    1.90
   2  11  -2    8.80    2.20
   2  11  -2    8.50    2.60
  -2  11   2    8.10    2.00
   2 -11  -2    8.90    2.70
  -2 -11   2    9.80    2.60
  -2 -11   2   10.90    2.70
   2 -11  -2   10.30    2.80
  -2 -11   2    7.90    1.50
   2 -11  -2    7.20    1.90
  -2 -11   2    6.50    2.60
   2 -11  -2   12.10    2.80
  -2  11   1   17.10    3.10
  -2  11   1   15.20    2.60
   2  11  -1   22.00    3.50
   2  11  -1   12.30    2.70
   2  11  -1   13.10    2.20
  -2  11   1   17.20    2.40
   2  11  -1   13.80    2.30
  -2  11   1   12.00    2.20
  -2 -11   1   19.60    3.40
   2 -11  -1   22.50    3.40
   2 -11  -1   16.60    3.20
  -2 -11   1   17.00    3.10
   2 -11  -1   15.70    2.20
  -2 -11   1   13.00    1.80
   2 -11  -1   19.00    3.30
  -2  11   0   60.89    4.10
   2  11   0   70.69    4.00
  -2  11   0   59.69    4.00
  -2  11   0   60.49    4.50
   2  11   0   62.99    4.10
   2  11   0   62.99    4.80
   2  11   0   64.49    4.90
  -2  11   0   60.29    4.60
   2 -11   0   59.49    3.70
   2 -11   0   64.29    4.50
   2 -11   0   62.49    4.60
  -2 -11   0   63.39    4.60
  -2 -11   0   65.89    3.70
  -2 -11   0   57.29    4.40
  -2 -11   0   60.69    5.20
   2 -11   0   59.79    4.80
   2  11   1   56.59    4.70
  -2  11  -1   57.09    4.40
  -2  11  -1   53.39    3.70
  -2  11  -1   52.29    4.60
   2  11   1   62.59    3.80
   2  11   1   54.49    3.80
   2  11   1   51.09    4.50
  -2 -11  -1   57.99    4.50
  -2 -11  -1   52.09    5.00
   2 -11   1   54.49    5.00
  -2 -11  -1   51.39    4.30
  -2 -11  -1   57.19    3.70
   2 -11   1   55.39    4.30
   2 -11   1   55.79    3.60
   2 -11   1   54.39    4.20
  -2  11  -2   55.39    3.90
  -2  11  -2   58.09    4.60
   2  11   2   53.69    3.90
   2  11   2   54.99    4.80
   2  11   2   52.69    4.40
   2  11   2   50.89    3.70
  -2  11  -2   52.59    4.70
  -2  11  -2   53.89    3.80
  -2 -11  -2   57.09    4.60
  -2 -11  -2   57.89    5.30
  -2 -11  -2   56.99    3.80
   2 -11   2   55.19    4.10
   2 -11   2   55.59    3.50
   2 -11   2   50.39    6.60
  -2 -11  -2   56.09    4.50
   2 -11   2   52.69    5.20
  -2  11  -3   41.90    3.40
   2  11   3   42.30    3.30
  -2  11  -3   40.80    3.30
  -2  11  -3   43.70    4.90
   2  11   3   37.00    3.50
   2  11   3   38.80    5.00
  -2 -11  -3   40.40    3.50
  -2 -11  -3   38.60    4.00
   2 -11   3   43.30    3.20
   2 -11   3   46.90    5.10
   2 -11   3   41.70    3.80
  -2 -11  -3   42.70    4.30
  -2 -11  -3   39.80    5.20
   2 -11   3   41.00    3.70
  -2  11  -4   -1.40    1.30
   2  11   4   -0.50    1.70
   2  11   4   -0.60    1.50
   2  11   4   -0.60    2.60
  -2  11  -4    0.10    2.20
  -2  11  -4   -0.10    1.50
  -2  11  -4    0.00    1.70
   2 -11   4   -1.40    1.10
   2 -11   4   -3.30    1.60
  -2 -11  -4   -0.10    2.10
   2 -11   4   -1.40    1.60
  -2 -11  -4   -4.90    2.60
  -2 -11  -4    0.00    1.90
  -2 -11  -4   -0.70    1.70
   2  11   5   -4.90    2.40
   2  11   5    2.80    1.70
   2  11   5    1.20    1.70
  -2  11  -5   -1.10    2.00
  -2  11  -5   -0.60    1.60
  -2  11  -5   -0.80    1.70
   2 -11   5    0.50    1.30
  -2 -11  -5   -1.10    2.00
  -2 -11  -5    0.50    2.20
   2 -11   5    1.80    1.70
  -2 -11  -5   -1.30    3.00
  -2 -11  -5   -0.10    1.90
  -2  11  -6   -0.30    1.40
  -2  11  -6   -1.90    1.40
  -2  11  -6    1.40    2.60
   2  11   6    2.40    1.70
   2  11   6   -5.40    2.80
  -2  11  -6    0.30    1.70
   2  11   6    0.20    1.50
  -2 -11  -6    3.00    2.10
   2 -11   6    1.90    1.70
   2 -11   6    2.70    1.50
   2 -11   6   -2.60    1.80
  -2 -11  -6   -2.40    3.60
  -2 -11  -6   -2.00    1.80
   2  11   7    6.20    1.30
   2  11   7    4.80    1.30
  -2  11  -7    6.90    1.90
  -2  11  -7    4.30    2.00
  -2  11  -7    3.10    4.10
   2 -11   7    3.30    2.30
  -2 -11  -7    3.00    2.50
  -2 -11  -7    5.60    2.80
   2 -11   7    9.50    2.00
  -2 -11  -7    8.60    2.50
   2  12  -7   -2.30    1.60
   2 -12  -7    1.00    2.00
   2 -12  -7    1.70    2.20
  -2 -12   7    2.80    1.10
   2  12  -6   -0.50    2.80
  -2  12   6    0.80    1.50
   2  12  -6    2.50    1.90
  -2  12   6    2.70    1.50
   2  12  -6   -2.70    1.70
  -2 -12   6    2.10    1.90
   2 -12  -6    1.40    2.30
   2 -12  -6   -0.50    2.20
  -2 -12   6    4.80    3.50
   2 -12  -6   -2.70    3.20
   2  12  -5   -0.30    1.60
  -2  12   5    2.30    1.60
  -2  12   5    2.40    1.80
   2  12  -5    0.20    2.60
   2  12  -5   -2.00    1.70
  -2 -12   5    7.70    3.40
  -2 -12   5   -0.70    1.90
   2 -12  -5    0.10    2.10
   2 -12  -5   -0.50    1.90
  -2 -12   5    2.60    3.30
  -2 -12   5    0.40    1.00
   2  12  -4    5.80    2.30
   2  12  -4    1.90    1.80
  -2  12   4    1.90    1.80
   2  12  -4    3.50    2.10
   2  12  -4   -1.70    3.80
  -2  12   4    5.60    1.90
   2 -12  -4    3.50    2.30
   2 -12  -4    7.50    2.90
  -2 -12   4    5.50    2.10
  -2 -12   4    5.40    1.40
  -2 -12   4    4.70    2.40
  -2 -12   4    8.70    3.10
   2 -12  -4    2.80    2.70
   2  12  -3   25.10    3.60
  -2  12   3   25.10    3.40
   2  12  -3   25.10    3.00
  -2  12   3   26.00    3.00
  -2  12   3   28.20    4.00
  -2  12   3   26.90    3.10
   2  12  -3   24.50    2.90
   2  12  -3   21.30    3.70
   2 -12  -3   32.20    4.10
  -2 -12   3   24.90    3.30
   2 -12  -3   26.80    3.80
  -2 -12   3   24.40    2.50
  -2 -12   3   28.20    3.80
  -2 -12   3   32.20    4.70
   2 -12  -3   25.50    4.40
  -2  12   2   42.10    3.50
  -2  12   2   54.49    4.50
   2  12  -2   47.40    4.40
  -2  12   2   46.70    4.00
   2  12  -2   45.90    4.80
   2  12  -2   42.60    3.60
  -2  12   2   44.00    4.20
   2  12  -2   47.60    4.40
  -2 -12   2   43.20    4.10
  -2 -12   2   46.30    5.60
   2 -12  -2   50.19    4.50
   2 -12  -2   50.49    4.00
  -2 -12   2   44.70    3.10
   2 -12  -2   45.30    4.30
   2  12  -1    4.70    3.40
   2  12  -1    3.30    3.70
  -2  12   1    2.70    1.90
   2  12  -1    4.00    2.80
  -2  12   1    5.60    2.00
  -2  12   1    6.80    2.80
   2  12  -1    2.00    1.80
   2 -12  -1    4.10    2.50
  -2 -12   1    9.00    2.70
  -2 -12   1    8.40    3.00
  -2 -12   1    8.50    2.70
   2 -12  -1    6.40    2.70
   2 -12  -1    6.10    1.90
  -2 -12   1    4.70    1.50
   2 -12  -1    8.30    2.90
   2  12   0    0.90    1.50
  -2  12   0    1.30    1.70
  -2  12   0    1.60    2.10
   2  12   0    1.00    2.00
  -2  12   0    2.80    2.30
  -2  12   0   -0.80    1.80
   2  12   0    2.40    2.60
   2  12   0    0.90    1.90
   2 -12   0   -0.10    2.20
   2 -12   0   -0.10    1.30
   2 -12   0    0.50    2.20
   2 -12   0    2.40    2.30
  -2 -12   0    1.20    2.10
  -2 -12   0    2.50    2.50
  -2  12  -1    2.70    1.80
   2  12   1    3.30    1.70
   2  12   1   -1.70    1.80
  -2  12  -1   -0.10    2.10
  -2  12  -1   -2.00    1.90
  -2  12  -1    1.30    1.70
   2  12   1   -1.90    2.60
   2  12   1    0.80    2.10
  -2 -12  -1   -0.40    2.30
  -2 -12  -1    0.50    2.20
  -2 -12  -1   -0.80    2.20
   2 -12   1   -0.70    2.30
   2 -12   1    2.20    2.20
   2 -12   1    2.30    2.10
   2 -12   1    0.90    1.30
  -2  12  -2   65.79    4.10
   2  12   2   58.29    4.60
   2  12   2   62.19    4.90
  -2  12  -2   60.69    5.30
  -2  12  -2   58.39    5.30
  -2  12  -2   53.59    3.90
   2  12   2   53.79    4.20
   2  12   2   58.99    5.30
  -2 -12  -2   61.89    4.10
   2 -12   2   60.09    4.70
   2 -12   2   61.69    5.80
   2 -12   2   61.59    3.90
  -2 -12  -2   57.59    5.80
  -2 -12  -2   63.49    4.90
   2 -12   2   59.59    4.70
  -2 -12  -2   58.39    4.90
   2  12   3   -0.50    1.90
   2  12   3    3.40    1.90
  -2  12  -3   -0.30    1.70
   2  12   3    0.00    2.70
  -2  12  -3    2.70    2.10
  -2  12  -3    1.50    1.80
  -2  12  -3    0.10    2.40
  -2 -12  -3    2.30    1.90
   2 -12   3   -0.40    1.90
   2 -12   3    0.70    1.80
  -2 -12  -3    4.00    2.50
   2 -12   3    1.20    1.40
  -2 -12  -3    1.70    2.80
   2 -12   3    0.80    2.30
   2  12   4   -2.00    2.90
  -2  12  -4    0.30    1.80
  -2  12  -4   -1.10    2.20
  -2  12  -4    0.50    2.30
   2  12   4   -0.10    1.70
  -2  12  -4    0.10    1.70
   2  12   4   -3.20    2.70
   2 -12   4   -1.20    2.10
  -2 -12  -4    1.50    2.10
  -2 -12  -4   -0.60    2.20
  -2 -12  -4   -4.30    3.00
   2 -12   4   -0.10    1.30
  -2 -12  -4   -2.20    1.70
   2 -12   4    0.40    1.90
  -2  12  -5   -1.10    1.60
  -2  12  -5   -0.60    1.70
   2  12   5   -7.30    2.80
  -2  12  -5   -0.20    2.30
   2  12   5    1.50    1.90
   2  12   5    2.50    1.80
   2 -12   5    1.90    1.40
  -2 -12  -5    0.60    1.90
  -2 -12  -5   -0.90    1.90
   2 -12   5   -2.10    2.00
  -2 -12  -5   -2.10    2.20
   2  12   6    3.30    1.90
   2  12   6   -4.00    3.50
  -2  12  -6    2.40    1.70
   2  12   6   -3.00    1.60
  -2  12  -6    3.70    1.90
  -2  12  -6    0.00    2.50
   2 -12   6    0.30    1.40
   2 -12   6    0.30    2.30
  -2 -12  -6    2.50    2.80
  -2 -12  -6    3.60    2.30
  -2 -12  -6    1.50    2.40
   2  13  -6   -4.60    1.80
  -2  13   6   -1.80    1.50
   2  13  -6   -7.20    3.50
  -2  13   6    1.80    1.90
   2  13  -6   -0.80    1.70
  -2 -13   6    6.30    3.10
  -2 -13   6   -1.90    0.90
   2 -13  -6   -0.40    2.30
   2 -13  -6   -0.40    2.30
   2 -13  -6   -7.40    3.00
   2  13  -5   -1.20    2.60
  -2  13   5   -2.30    2.50
   2  13  -5    2.00    1.70
   2  13  -5    1.60    2.30
  -2  13   5    3.20    1.90
  -2 -13   5    0.10    1.20
  -2 -13   5    3.10    2.00
   2 -13  -5   -0.90    2.00
   2 -13  -5    1.70    2.70
   2 -13  -5   -0.20    3.10
   2  13  -4   -0.60    2.60
  -2  13   4    1.40    1.90
   2  13  -4    0.10    1.50
  -2  13   4    3.40    1.90
  -2 -13   4   -0.10    2.10
  -2 -13   4    5.50    3.60
  -2 -13   4    0.30    2.40
   2 -13  -4   -1.30    2.40
   2 -13  -4   -2.40    2.60
   2 -13  -4    0.10    2.30
   2  13  -3    1.00    2.40
   2  13  -3    1.70    2.00
  -2  13   3    1.70    1.70
   2  13  -3   -0.20    2.50
   2  13  -3    0.50    1.80
  -2  13   3    1.70    1.80
  -2  13   3   -1.10    1.90
  -2 -13   3   -1.30    2.00
  -2 -13   3    0.90    2.00
  -2 -13   3    1.50    2.80
   2 -13  -3    0.90    2.80
   2 -13  -3    1.40    2.40
   2 -13  -3    1.50    2.30
   2 -13  -3   -0.10    1.90
  -2 -13   3    0.70    2.20
  -2  13   2   31.20    4.30
  -2  13   2   14.60    2.50
   2  13  -2   25.70    4.20
  -2  13   2   22.00    3.00
   2  13  -2   17.60    2.80
   2  13  -2   20.10    2.90
   2  13  -2   14.60    3.10
  -2  13   2   24.20    3.20
  -2 -13   2   19.10    2.70
  -2 -13   2   22.90    3.70
   2 -13  -2   23.60    3.90
  -2 -13   2   26.30    4.60
   2 -13  -2   19.70    3.70
   2 -13  -2   18.90    2.80
  -2 -13   2   25.70    3.90
   2 -13  -2   25.00    4.00
   2  13  -1    1.00    2.00
   2  13  -1   -0.10    1.80
  -2  13   1   -1.00    1.50
  -2  13   1    1.50    2.20
   2  13  -1   -1.70    2.60
  -2  13   1    0.20    1.80
  -2  13   1    0.40    1.80
   2  13  -1   -1.50    1.90
   2 -13  -1    1.10    1.60
  -2 -13   1    0.40    2.80
   2 -13  -1   -3.30    2.10
   2 -13  -1    2.10    2.40
  -2 -13   1   -3.30    1.80
  -2 -13   1   -0.40    2.10
  -2 -13   1   -2.00    1.20
   2 -13  -1   -2.60    2.00
   2  13   0   -2.90    2.70
  -2  13   0    2.90    1.80
   2  13   0    0.90    1.70
  -2  13   0    2.40    2.30
  -2  13   0    1.30    1.90
   2  13   0    1.30    2.10
   2  13   0    2.20    1.90
  -2  13   0   -1.30    3.30
  -2 -13   0    2.00    2.50
   2 -13   0    2.60    2.30
   2 -13   0   -0.50    1.50
   2 -13   0    0.10    2.30
   2 -13   0    0.60    2.70
  -2 -13   0   -0.50    1.40
  -2 -13   0   -1.20    2.60
  -2 -13   0    0.90    2.40
   2  13   1    3.00    2.10
   2  13   1    1.30    1.70
  -2  13  -1    1.00    2.40
   2  13   1   -1.20    1.80
  -2  13  -1    0.20    1.80
  -2  13  -1    0.90    1.70
   2  13   1    1.20    3.50
  -2  13  -1    0.40    2.10
  -2 -13  -1   -0.90    1.60
  -2 -13  -1    1.40    2.50
   2 -13   1    3.00    2.40
   2 -13   1    0.70    1.40
   2 -13   1    1.00    2.20
  -2 -13  -1   -1.70    2.60
   2 -13   1    0.50    2.00
  -2 -13  -1    2.20    2.30
  -2  13  -2   -2.00    1.90
   2  13   2   -2.00    2.80
   2  13   2    2.30    2.00
  -2  13  -2    2.30    1.90
   2  13   2    0.30    1.80
   2  13   2    1.20    1.80
  -2  13  -2   -0.80    1.60
  -2  13  -2    0.20    2.20
   2 -13   2   -1.60    1.20
   2 -13   2    1.70    2.30
  -2 -13  -2    1.20    2.30
   2 -13   2   -1.60    1.80
  -2 -13  -2    0.40    2.40
  -2 -13  -2   -1.30    2.80
   2 -13   2    3.80    2.80
   2  13   3    0.10    1.90
   2  13   3   -1.60    1.60
   2  13   3   -2.60    3.10
  -2  13  -3   -1.90    2.20
  -2  13  -3    0.10    1.50
   2 -13   3   -0.30    1.40
  -2 -13  -3   -6.70    3.00
  -2 -13  -3   -1.90    1.90
   2 -13   3    3.20    2.50
  -2 -13  -3    1.20    2.20
   2 -13   3   -0.60    1.90
  -2 -13  -3   -3.10    2.10
  -2  13  -4    4.70    2.00
   2  13   4    1.00    1.90
   2  13   4   -1.20    3.40
   2  13   4    4.60    2.10
  -2  13  -4    0.90    2.90
  -2  13  -4    2.20    1.80
  -2  13  -4    5.60    2.40
  -2 -13  -4    3.60    2.40
   2 -13   4    1.90    1.50
  -2 -13  -4    4.60    2.80
  -2 -13  -4    4.20    2.70
  -2 -13  -4   -3.70    3.80
   2 -13   4    6.10    2.90
   2  13   5    1.50    2.00
   2  13   5   -1.80    3.70
  -2  13  -5    1.90    1.80
  -2  13  -5    3.10    2.10
   2  13   5   -0.70    1.80
  -2  13  -5   -0.40    2.70
  -2  13  -5    0.40    1.90
   2 -13   5    1.00    1.50
  -2 -13  -5   -0.50    2.90
   2 -13   5    3.80    2.10
  -2 -13  -5   -1.70    1.80
   2 -13   5    0.20    2.30
  -2 -13  -5    3.90    2.30
   2  13   6   -1.10    1.80
   2  13   6   -1.30    2.50
  -2  13  -6    4.10    1.70
  -2  13  -6    1.30    1.90
  -2  13  -6   -4.20    2.30
  -2 -13  -6    6.50    2.40
  -2 -13  -6   -3.20    2.70
  -2 -13  -6    3.30    3.80
   2 -13   6    0.00    2.30
   2 -13   6    4.20    1.60
   2  14  -5   -2.30    1.80
  -2  14   5   -0.90    1.80
   2  14  -5   -7.40    4.10
  -2  14   5    1.50    1.90
   2  14  -5    0.40    3.50
   2 -14  -5   -2.40    2.20
  -2 -14   5    1.00    2.40
   2 -14  -5   -4.10    2.00
   2 -14  -5   -1.70    3.30
  -2 -14   5    1.80    1.20
   2  14  -4    4.20    2.40
  -2  14   4    4.90    2.40
  -2  14   4    3.90    1.90
   2  14  -4    2.20    2.20
   2  14  -4    1.70    3.30
   2 -14  -4    7.30    3.00
  -2 -14   4    7.60    2.80
   2 -14  -4    7.90    4.00
  -2 -14   4    4.00    1.50
   2 -14  -4    6.90    3.00
  -2 -14   4    6.50    3.00
   2  14  -3    3.50    1.90
   2  14  -3    1.20    2.00
  -2  14   3    2.30    2.00
  -2  14   3    5.10    2.70
   2  14  -3   -1.30    2.40
   2  14  -3    2.20    2.60
  -2 -14   3    0.50    1.30
  -2 -14   3   -0.90    2.20
   2 -14  -3    4.00    3.20
  -2 -14   3   14.70    6.70
   2 -14  -3    1.40    2.50
   2  14  -2    8.70    3.40
  -2  14   2   12.10    3.10
  -2  14   2    9.60    3.00
   2  14  -2    5.80    2.30
  -2  14   2    5.80    2.20
   2  14  -2    8.30    2.50
  -2  14   2    7.60    2.40
   2  14  -2    5.00    2.70
   2 -14  -2    6.00    2.20
  -2 -14   2    8.80    3.70
  -2 -14   2    5.60    2.70
  -2 -14   2    6.30    1.80
  -2 -14   2    7.30    3.00
   2 -14  -2    9.00    3.20
   2 -14  -2    6.50    3.20
  -2  14   1   11.00    2.50
   2  14  -1   15.90    4.10
  -2  14   1   15.70    3.10
  -2  14   1   13.30    2.70
   2  14  -1   13.70    3.40
   2  14  -1   12.10    2.50
  -2  14   1   15.50    3.40
   2  14  -1   13.60    2.70
  -2 -14   1   14.70    4.30
   2 -14  -1    7.30    2.20
   2 -14  -1    6.50    2.90
   2 -14  -1    9.00    3.30
  -2 -14   1   13.60    3.30
   2 -14  -1   12.40    3.20
  -2 -14   1   11.60    3.10
  -2 -14   1   11.60    2.20
  -2  14   0    1.70    2.10
   2  14   0    0.40    3.30
   2  14   0   -0.10    1.90
   2  14   0    1.60    1.80
  -2  14   0   -1.50    1.90
  -2  14   0    1.50    2.30
  -2  14   0    1.70    1.90
  -2 -14   0    2.30    2.50
   2 -14   0    2.90    2.40
  -2 -14   0   -3.20    3.00
  -2 -14   0    0.70    2.40
   2 -14   0    1.70    2.40
   2 -14   0   -1.60    1.50
   2 -14   0    2.60    3.00
  -2 -14   0    0.20    1.60
   2  14   1    1.10    1.80
  -2  14  -1    0.10    1.90
   2  14   1    0.20    2.60
   2  14   1   -3.80    3.10
  -2  14  -1   -1.20    1.90
   2  14   1    0.20    2.00
  -2  14  -1    3.00    2.30
  -2  14  -1   -1.60    2.30
   2 -14   1   -0.80    2.30
  -2 -14  -1   -2.50    3.10
   2 -14   1    0.70    1.60
   2 -14   1    3.80    2.30
  -2 -14  -1    0.90    2.50
  -2 -14  -1   -0.90    1.70
  -2 -14  -1    3.30    2.60
   2  14   2    5.60    2.30
   2  14   2    1.50    3.60
  -2  14  -2    1.70    2.00
  -2  14  -2    2.80    2.90
   2  14   2    3.60    2.10
  -2  14  -2    2.90    2.10
  -2 -14  -2    6.90    3.20
  -2 -14  -2    2.80    3.50
   2 -14   2    2.80    1.70
  -2 -14  -2    8.70    3.00
   2 -14   2    3.40    2.70
   2 -14   2   10.20    3.50
   2 -14   2    0.60    2.10
  -2  14  -3    8.50    3.50
  -2  14  -3    9.90    2.50
  -2  14  -3   14.20    3.20
   2  14   3    3.60    2.10
   2  14   3   12.70    2.70
  -2  14  -3   10.40    2.50
   2  14   3    7.30    4.30
   2 -14   3   14.30    3.60
  -2 -14  -3   12.60    3.50
   2 -14   3    9.70    2.10
   2 -14   3    9.60    3.00
  -2 -14  -3    7.30    4.20
  -2  14  -4    0.00    2.70
   2  14   4    0.50    2.10
  -2  14  -4    2.40    2.00
   2  14   4   -6.90    6.90
   2  14   4    1.50    2.00
  -2  14  -4    2.40    2.10
   2 -14   4    0.30    2.30
  -2 -14  -4    1.40    2.90
   2 -14   4    5.10    2.50
  -2 -14  -4   -0.20    2.00
   2 -14   4    1.20    1.60
  -2 -14  -4    1.40    2.40
   2  14   5    0.50    3.50
  -2  14  -5    4.90    2.20
  -2  14  -5    4.40    2.20
   2  14   5   -3.40    6.50
   2  14   5    1.00    2.00
   2 -14   5    5.90    1.80
  -2 -14  -5   10.30    4.50
   2 -14   5    2.40    2.40
  -2 -14  -5    3.40    3.30
   2  15  -4   -4.80    1.90
  -2  15   4    2.10    2.20
  -2  15   4   -0.90    1.90
   2  15  -4   -0.10    2.10
  -2 -15   4    0.00    2.20
   2 -15  -4    2.30    2.70
   2 -15  -4    1.20    3.60
   2 -15  -4   -2.90    2.20
  -2 -15   4   -0.80    1.20
   2  15  -3    0.60    1.70
   2  15  -3   -1.50    2.00
  -2  15   3   -0.20    3.30
  -2  15   3   -2.60    2.10
   2  15  -3   -2.70    2.30
   2  15  -3   -1.70    2.50
  -2 -15   3   -1.20    2.00
   2 -15  -3    1.00    4.20
  -2 -15   3    1.10    2.60
   2 -15  -3   -0.60    2.80
  -2 -15   3   -0.70    1.30
   2 -15  -3    4.20    3.50
   2  15  -2   -5.00    2.80
   2  15  -2    0.30    1.80
   2  15  -2   -4.90    1.80
  -2  15   2    0.70    1.90
   2  15  -2   -1.10    2.30
  -2  15   2   -2.90    2.10
  -2 -15   2   10.00    4.20
   2 -15  -2   -0.70    2.50
   2 -15  -2    0.70    2.50
  -2 -15   2   -0.60    1.40
  -2 -15   2   -2.90    2.10
   2 -15  -2    3.80    3.20
   2 -15  -2   -1.80    1.80
   2  15  -1    9.00    2.70
   2  15  -1   11.80    4.20
   2  15  -1   10.20    3.20
  -2  15   1   12.90    2.80
   2  15  -1   11.20    2.60
  -2  15   1   11.40    3.10
   2 -15  -1    9.30    3.30
  -2 -15   1   12.20    3.40
   2 -15  -1   13.10    2.90
  -2 -15   1   12.40    3.40
  -2 -15   1   21.80    6.20
  -2 -15   1   10.30    2.30
   2 -15  -1   19.80    4.00
   2  15   0    9.60    2.70
  -2  15   0   15.40    3.20
   2  15   0   14.60    3.00
  -2  15   0   17.00    3.00
  -2  15   0   13.20    3.00
   2  15   0   19.60    4.90
   2  15   0   13.00    3.00
  -2 -15   0   29.60    8.00
  -2 -15   0   15.20    2.60
  -2 -15   0   13.30    3.50
   2 -15   0   14.10    2.70
  -2 -15   0   18.80    3.80
   2 -15   0   16.20    3.80
   2 -15   0   20.40    3.80
   2  15   1   14.20    4.80
  -2  15  -1    8.20    2.30
   2  15   1    7.40    2.50
   2  15   1   10.90    2.70
  -2  15  -1   13.60    2.90
  -2  15  -1    3.20    2.60
   2  15   1    8.10    2.40
  -2 -15  -1   17.00    3.90
  -2 -15  -1   15.60    5.90
   2 -15   1   12.70    3.50
   2 -15   1   10.10    2.30
  -2 -15  -1   20.30    5.90
   2 -15   1   15.60    3.40
  -2 -15  -1    5.70    2.20
   2  15   2   -1.80    1.90
  -2  15  -2    3.90    2.50
   2  15   2   -7.50    3.60
  -2  15  -2    0.50    1.80
  -2  15  -2   -4.30    2.30
  -2  15  -2   -0.60    1.90
   2  15   2   -1.40    2.00
  -2 -15  -2    0.10    2.30
   2 -15   2   -0.50    2.50
  -2 -15  -2   -1.00    2.70
  -2 -15  -2   -4.40    4.20
   2 -15   2   -0.30    1.60
   2  15   3    7.00    5.20
   2  15   3    3.60    2.00
   2  15   3    3.30    2.20
  -2  15  -3    9.30    2.80
  -2  15  -3    4.00    2.30
  -2 -15  -3    2.50    3.10
   2 -15   3    6.20    2.10
  -2 -15  -3   10.20    3.20
  -2 -15  -3    5.10    9.50
   2 -15   3    8.70    2.90
   2 -15   3    3.20    3.10
  -2  15  -4   26.70    5.00
  -2  15  -4   25.00    3.50
   2  15   4   25.20    3.60
   2  15   4   23.70    3.30
  -2  15  -4   30.20    3.80
   2 -15   4   23.40    4.30
  -2 -15  -4   36.20    4.40
  -2 -15  -4   25.90    6.80
  -2  16   3    2.60    2.10
  -2  16   3   -2.60    2.20
   2  16  -3   -0.10    2.20
   2 -16  -3   -0.20    2.60
   2 -16  -3   -1.50    2.30
  -2 -16   3    0.50    1.50
  -2 -16   3    4.30    2.60
   2  16  -2    6.20    4.40
  -2  16   2    6.20    2.10
   2  16  -2   -0.10    3.10
  -2  16   2   -0.40    2.20
  -2  16   2    3.50    2.10
   2 -16  -2    3.00    2.90
  -2 -16   2    4.90    2.60
  -2 -16   2    4.30    2.60
   2 -16  -2   -1.20    2.10
   2 -16  -2    2.20    3.00
   2  16  -1   -2.50    1.70
  -2  16   1   -2.20    2.00
   2  16  -1   -1.90    2.00
  -2  16   1   -2.60    1.70
  -2  16   1    0.80    2.10
  -2 -16   1   -2.00    1.70
  -2 -16   1    2.30    2.60
   2 -16  -1   -0.30    2.50
  -2 -16   1   10.50    4.40
  -2 -16   1    1.80    2.90
   2 -16  -1   -1.30    2.10
   2  16   0   18.40    3.80
  -2  16   0   27.90    5.20
   2  16   0   29.80    5.70
  -2  16   0   17.80    3.00
  -2  16   0   28.00    4.40
  -2  16   0   17.20    3.40
   2  16   0   21.40    3.40
   2  16   0   18.80    3.50
   2 -16   0   22.30    3.30
  -2 -16   0   22.70    4.20
  -2 -16   0   19.00    2.90
  -2 -16   0   30.10    4.80
   2 -16   0   26.30    4.30
   2 -16   0   32.50    5.90
   2  16   1    3.00    2.20
   2  16   1   -1.70    4.70
  -2  16  -1    1.20    2.90
  -2  16  -1    7.00    2.50
   2  16   1    2.60    2.30
  -2 -16  -1    1.90    2.90
  -2 -16  -1   11.10    4.90
   2 -16   1    1.10    2.70
  -2 -16  -1    2.50    2.70
   2  16   2    8.70    2.70
   2  16   2    2.50    4.70
  -2  16  -2    0.70    2.50
   2  16   2    6.90    3.00
  -2 -16  -2    8.00    3.10
  -2 -16  -2    5.00    5.00
  -2 -16  -2    5.20    3.30
   2 -16   2    4.30    3.00
   2 -16   2    3.90    2.00
   2 -16   2    4.90    2.70
   3   0  -9    0.80    1.30
   3   0  -9   -0.70    0.60
   3   0  -9    1.50    2.00
   3   0  -8   15.10    1.00
   3   0  -8   14.20    0.90
   3   0  -8   11.20    1.70
   3   0  -8   18.20    2.70
   3   0  -7    1.90    1.60
   3   0  -7    0.30    1.00
   3   0  -6   58.99    3.60
   3   0  -6   57.59    3.10
   3   0  -5   -0.30    1.00
   3   0  -5   -0.60    0.70
   3   0  -4  263.07    7.60
   3   0  -4  259.97    6.60
   3   0  -4  268.17    6.60
   3   0  -3    0.80    0.50
  -3   0   3   -0.10    0.60
   3   0  -3   -0.20    0.80
   3   0  -3   -0.50    0.70
  -3   0   2 1716.73   56.09
   3   0  -2 1740.03   56.99
   3   0  -2 1880.11  126.29
  -3   0   2 1668.63  117.09
  -3   0   1    0.00    0.70
  -3   0   1    0.00    0.60
  -3   0   1   -1.00    0.80
   3   0  -1    0.50    0.30
   3   0  -1   -1.10    0.80
   3   0  -1   -1.00    0.70
  -3   0   0  336.77    8.60
  -3   0   0  346.07    9.10
   3   0   0  347.27    8.60
   3   0   0  343.27    8.80
   3   0   0  340.27    9.10
   3   0   1   -0.70    0.90
  -3   0  -1   -0.30    0.70
   3   0   1    0.00    0.70
  -3   0  -1   -2.00    1.00
  -3   0  -1   -1.00    1.10
  -3   0  -2   19.20    1.60
   3   0   2   18.70    1.60
   3   0   2   18.40    1.40
  -3   0  -2   19.10    1.50
  -3   0  -2   18.80    1.60
   3   0   2   17.90    1.70
   3   0   3   -0.50    0.70
   3   0   3   -1.30    1.00
  -3   0  -3   -0.30    0.90
  -3   0  -3   -2.10    0.90
   3   0   3   -1.80    0.80
  -3   0  -3   -0.60    0.90
  -3   0  -4  215.08    6.70
   3   0   4  204.48    6.20
  -3   0  -4  203.08    6.20
  -3   0  -4  190.28    5.90
   3   0   5   -0.20    1.00
  -3   0  -5   -0.80    0.90
  -3   0  -5    0.00    1.00
  -3   0  -5   -0.50    1.00
  -3   0  -6    0.40    1.10
  -3   0  -6    1.20    1.10
   3   0   6    0.70    1.40
  -3   0  -6    0.70    1.30
  -3   0  -7    0.00    1.10
  -3   0  -7   -0.50    1.10
   3   0   7   -1.90    1.20
  -3   0  -8   41.60    2.80
  -3   0  -8   38.90    2.20
  -3   0  -8   41.00    4.20
   3   0   8   37.80    2.20
  -3   0  -9    0.60    1.60
  -3   0  -9   -0.70    1.30
   3   1  -9    2.00    1.70
   3   1  -9    8.20    2.40
   3  -1  -9    2.90    0.90
   3  -1  -9    3.90    1.40
   3   1  -8   28.80    2.70
   3   1  -8   34.00    4.00
   3  -1  -8   28.20    2.90
   3  -1  -8   32.50    3.60
   3  -1  -8   27.40    1.60
   3   1  -7   62.89    3.30
   3   1  -7   64.29    4.40
   3  -1  -7   58.09    2.20
   3  -1  -7   59.29    2.20
   3  -1  -7   59.89    3.50
   3  -1  -7   62.39    4.00
   3   1  -6   15.20    2.20
   3   1  -6   16.50    1.90
   3  -1  -6   18.00    2.50
   3  -1  -6   16.70    1.10
   3  -1  -6   16.60    1.10
   3   1  -5   25.00    1.80
   3   1  -5   25.00    2.50
   3  -1  -5   24.30    1.20
   3  -1  -5   26.60    1.20
   3  -1  -5   28.10    1.20
   3  -1  -5   27.50    1.30
   3  -1  -5   28.20    2.30
   3   1  -4    0.40    0.60
   3   1  -4    1.20    1.10
   3   1  -4    0.60    0.40
  -3   1   4    0.60    0.60
   3  -1  -4    0.40    0.50
   3  -1  -4    2.20    0.70
   3  -1  -4   -0.50    0.90
   3  -1  -4    1.10    0.50
   3  -1  -4    0.40    0.70
  -3   1   3   81.39    2.70
   3   1  -3   83.09    2.20
   3   1  -3   78.79    2.60
   3   1  -3   79.99    3.20
  -3  -1   3   80.69    2.50
   3  -1  -3   80.59    2.80
   3  -1  -3   77.99    2.70
   3  -1  -3   81.99    2.50
  -3  -1   3   70.39    4.30
  -3   1   2 1743.43  127.99
  -3   1   2 1737.43  129.79
   3   1  -2 1708.43  116.49
   3   1  -2 1616.24   55.69
  -3  -1   2 1584.94  117.29
  -3  -1   2 1621.94   53.89
   3  -1  -2 1572.74   55.09
   3  -1  -2 1549.34   56.19
   3   1  -1 3512.75  178.08
  -3   1   1 3135.29   96.09
   3   1  -1 3203.28   97.49
   3  -1  -1 3331.87  194.48
   3  -1  -1 3221.78   96.99
  -3  -1   1 3219.18   96.69
   3   1   0  355.56    9.70
   3   1   0  364.96    9.20
  -3   1   0  368.76    9.70
  -3   1   0  364.66    9.30
  -3  -1   0  365.26    9.10
   3  -1   0  378.86    9.50
   3  -1   0  367.16    9.70
   3  -1   0  364.96    9.30
  -3  -1   0  369.06    9.70
  -3   1  -1   56.29    2.30
   3   1   1   56.59    3.00
   3   1   1   54.59    2.30
  -3   1  -1   55.29    2.50
   3   1   1   56.69    2.30
  -3   1  -1   51.89    2.20
   3  -1   1   49.90    2.40
  -3  -1  -1   54.59    2.20
  -3  -1  -1   53.79    2.50
   3  -1   1   51.99    2.20
  -3  -1  -1   52.79    2.20
   3  -1   1   51.29    2.20
  -3   1  -2   10.80    1.50
   3   1   2    7.80    1.40
  -3   1  -2    6.60    1.00
  -3   1  -2    7.30    1.00
   3   1   2    6.80    1.00
  -3  -1  -2    7.80    1.10
  -3  -1  -2    6.40    1.00
   3  -1   2    6.80    1.00
  -3  -1  -2    7.00    1.40
   3  -1   2    7.40    1.00
   3  -1   2    9.30    1.30
  -3   1  -3   87.29    3.20
   3   1   3   81.09    3.50
   3   1   3   86.99    3.00
  -3   1  -3   86.39    3.40
  -3   1  -3   90.89    3.60
  -3  -1  -3   92.79    3.70
  -3  -1  -3   85.79    3.60
   3  -1   3   90.79    2.90
   3  -1   3   84.39    3.40
  -3  -1  -3   89.09    3.30
   3  -1   3   80.89    3.50
  -3   1  -4   44.10    2.30
  -3   1  -4   41.10    2.20
   3   1   4   41.20    1.60
  -3   1  -4   43.20    2.70
   3   1   4   43.70    2.50
  -3  -1  -4   48.20    2.80
  -3  -1  -4   37.50    2.10
  -3  -1  -4   43.40    2.40
   3  -1   4   41.20    2.30
   3  -1   4   44.20    2.70
  -3   1  -5   32.50    2.00
   3   1   5   32.10    2.30
  -3   1  -5   31.80    2.10
  -3   1  -5   34.30    2.70
  -3  -1  -5   31.80    2.60
  -3  -1  -5   35.00    2.10
  -3  -1  -5   34.30    2.30
   3  -1   5   30.40    2.10
   3   1   6    3.70    1.70
  -3   1  -6    3.50    1.20
  -3   1  -6    4.20    1.40
  -3   1  -6    2.20    1.20
   3  -1   6    3.80    1.50
  -3  -1  -6    5.50    1.40
  -3  -1  -6    3.40    1.40
  -3  -1  -6    3.10    1.20
  -3   1  -7    0.20    1.00
  -3   1  -7    1.70    1.50
   3   1   7    1.80    1.40
  -3   1  -7    1.60    1.20
   3  -1   7    0.00    1.20
  -3  -1  -7    1.70    1.60
  -3  -1  -7    2.00    1.30
  -3  -1  -7    2.30    1.50
  -3   1  -8    1.00    1.30
  -3   1  -8   -0.20    1.40
   3   1   8   -2.70    1.20
  -3   1  -8    0.10    0.90
  -3  -1  -8   -0.20    1.30
  -3  -1  -8    0.90    1.10
  -3   1  -9   -1.30    1.50
  -3   1  -9   -1.20    1.20
  -3  -1  -9    1.50    1.60
  -3  -1  -9    0.30    0.80
  -3  -1  -9   -0.50    1.40
  -3  -1  -9   -0.30    1.10
   3   2  -9    2.40    1.30
   3   2  -9    3.00    2.40
   3  -2  -9    2.30    1.50
   3  -2  -9    5.00    1.90
   3  -2  -9    0.10    1.00
   3   2  -8    1.30    1.10
   3   2  -8   -0.10    1.80
   3  -2  -8    0.90    1.60
   3  -2  -8    1.00    1.30
   3  -2  -8   -0.50    0.90
   3   2  -7   -0.30    0.90
   3   2  -7    1.70    1.80
   3  -2  -7    0.90    1.10
   3  -2  -7    4.60    1.70
   3  -2  -7    1.20    0.90
   3  -2  -7    2.30    0.90
   3   2  -6    2.70    1.00
   3   2  -6    2.90    1.70
   3  -2  -6    5.30    0.80
   3  -2  -6    5.50    0.90
   3  -2  -6    3.60    0.70
   3  -2  -6    3.70    1.50
   3   2  -5    6.00    1.60
   3   2  -5    3.30    1.30
   3  -2  -5    7.40    1.30
   3  -2  -5    5.40    0.90
   3  -2  -5    5.10    0.80
  -3   2   4    3.80    1.50
   3   2  -4    5.60    0.80
   3   2  -4    4.50    0.80
  -3  -2   4    4.70    0.50
  -3  -2   4    4.20    0.60
   3  -2  -4    4.80    0.80
   3  -2  -4    5.40    0.90
   3  -2  -4    7.00    1.10
   3  -2  -4    3.60    0.90
   3   2  -3   20.70    1.50
   3   2  -3   22.10    1.20
  -3   2   3   22.60    1.70
   3   2  -3   22.80    2.30
   3   2  -3   21.40    1.20
  -3  -2   3   18.30    1.30
  -3  -2   3   18.50    2.20
   3  -2  -3   20.80    1.50
   3  -2  -3   18.60    1.50
   3  -2  -3   22.30    1.70
  -3   2   2   17.30    1.10
  -3   2   2   16.50    1.10
   3   2  -2   15.80    1.40
   3   2  -2   16.20    0.60
   3   2  -2   16.00    1.20
   3   2  -2   19.50    1.70
  -3  -2   2   17.20    1.60
   3  -2  -2   17.10    1.40
  -3  -2   2   14.90    1.30
   3  -2  -2   15.70    1.30
  -3   2   1  105.29    4.70
  -3   2   1  119.39    3.90
   3   2  -1  119.09    3.50
  -3   2   1  112.09    3.20
   3   2  -1  118.29    3.80
   3   2  -1  113.89    3.90
  -3  -2   1  116.39    2.90
  -3  -2   1  114.89    3.80
  -3  -2   1  112.79    4.30
   3  -2  -1  115.19    3.80
   3  -2  -1  128.79    4.00
  -3  -2   1  117.09    3.50
   3  -2  -1  118.59    3.70
   3   2   0  211.68    6.40
   3   2   0  216.48    6.00
  -3   2   0  220.18    6.10
  -3   2   0  217.58    6.00
  -3   2   0  218.68    6.40
   3  -2   0  223.88    6.40
   3  -2   0  221.88    6.00
  -3  -2   0  216.38    6.00
  -3  -2   0  212.78    6.30
  -3  -2   0  221.78    6.50
   3  -2   0  210.48    6.10
  -3  -2   0  217.58    5.70
  -3   2  -1   84.49    3.00
   3   2   1   83.69    2.90
  -3   2  -1   82.99    3.00
   3   2   1   75.99    3.20
  -3   2  -1   84.69    3.20
  -3  -2  -1   84.09    3.30
   3  -2   1   85.09    3.20
   3  -2   1   82.99    3.00
  -3  -2  -1   84.09    2.90
   3  -2   1   84.99    3.00
  -3  -2  -1   82.79    2.90
  -3   2  -2   24.80    1.80
   3   2   2   22.80    1.90
  -3   2  -2   26.00    2.00
   3   2   2   25.80    1.70
  -3   2  -2   24.30    1.70
  -3  -2  -2   25.10    1.80
   3  -2   2   22.70    1.70
  -3  -2  -2   22.50    1.90
   3  -2   2   24.00    1.60
  -3  -2  -2   26.20    1.70
   3  -2   2   23.50    1.80
   3   2   3   55.99    3.00
  -3   2  -3   57.49    2.90
  -3   2  -3   59.19    2.80
  -3   2  -3   56.09    2.50
   3   2   3   56.09    2.40
  -3  -2  -3   64.99    3.10
   3  -2   3   52.49    2.70
  -3  -2  -3   55.59    2.80
   3  -2   3   56.79    2.30
   3  -2   3   58.99    2.90
  -3  -2  -3   59.19    2.70
   3   2   4  162.68    5.50
  -3   2  -4  172.38    5.70
   3   2   4  159.78    4.50
  -3   2  -4  162.78    5.30
  -3   2  -4  145.89    4.90
  -3  -2  -4  166.78    5.80
   3  -2   4  165.38    5.70
   3  -2   4  160.38    5.20
  -3  -2  -4  167.28    5.50
  -3  -2  -4  148.79    5.00
   3   2   5   31.10    2.40
  -3   2  -5   34.90    2.70
  -3   2  -5   30.60    2.10
  -3   2  -5   33.00    2.10
   3  -2   5   28.00    2.50
   3  -2   5   32.60    2.10
  -3  -2  -5   29.70    2.20
  -3  -2  -5   32.20    2.30
  -3  -2  -5   33.60    2.70
  -3   2  -6    3.30    1.20
  -3   2  -6    3.40    1.40
   3   2   6    2.80    1.50
  -3   2  -6    4.20    1.20
  -3  -2  -6    4.10    1.40
  -3  -2  -6    3.30    1.30
  -3  -2  -6    3.90    1.50
   3  -2   6    3.50    2.10
  -3   2  -7   10.60    1.60
  -3   2  -7    9.70    2.00
   3   2   7   14.00    2.10
  -3   2  -7   10.20    1.50
   3  -2   7   14.10    1.80
  -3  -2  -7    9.20    2.00
  -3  -2  -7    9.40    1.70
  -3  -2  -7   10.90    2.00
  -3   2  -8   13.20    1.50
  -3   2  -8   11.30    2.50
  -3   2  -8   11.00    2.10
  -3   2  -8   13.20    1.80
   3   2   8   12.30    2.00
  -3  -2  -8   11.20    2.30
  -3  -2  -8   12.50    1.90
  -3  -2  -8   13.50    1.90
  -3  -2  -8   15.30    1.90
   3  -2   8   10.10    1.30
  -3   2  -9   -0.10    1.50
  -3   2  -9    2.70    1.40
  -3  -2  -9    3.30    1.70
  -3  -2  -9    1.30    1.30
  -3  -2  -9    4.30    1.10
  -3  -2  -9   -1.30    1.80
   3   3  -9    0.70    1.20
   3   3  -9    2.00    2.30
   3   3  -9    1.30    0.50
   3  -3  -9    0.70    1.20
   3  -3  -9    5.40    1.80
   3   3  -8    0.80    1.90
   3   3  -8    0.40    1.00
   3  -3  -8    2.80    1.70
   3  -3  -8    0.20    1.10
   3  -3  -8    1.60    1.50
   3   3  -7    3.70    2.10
   3   3  -7    2.20    1.00
   3  -3  -7    4.50    1.20
   3  -3  -7    5.30    1.60
   3  -3  -7    2.90    1.20
   3  -3  -7    4.00    0.90
   3  -3  -7    2.60    0.70
   3   3  -6    2.50    1.70
   3   3  -6    1.20    0.80
   3  -3  -6    3.50    1.10
   3  -3  -6    4.20    1.10
   3  -3  -6    2.90    1.10
   3  -3  -6    1.90    1.00
   3   3  -5   24.90    1.70
   3   3  -5   25.60    2.90
   3  -3  -5   27.00    1.90
   3  -3  -5   27.40    1.70
   3  -3  -5   23.50    1.70
   3  -3  -5   25.40    1.70
   3   3  -4  113.19    4.60
   3   3  -4  100.39    3.00
   3   3  -4  105.39    3.30
  -3   3   4  103.79    3.70
   3   3  -4  100.99    3.30
  -3  -3   4  106.09    3.20
  -3  -3   4  105.89    4.60
  -3  -3   4  106.19    3.20
   3  -3  -4  108.79    3.80
   3  -3  -4  111.39    3.60
   3  -3  -4   98.29    3.40
   3  -3  -4   97.59    3.70
  -3   3   3   68.59    3.00
   3   3  -3   73.19    3.60
   3   3  -3   75.39    2.50
   3   3  -3   74.79    2.80
  -3   3   3   70.69    2.30
   3   3  -3   72.39    2.20
  -3   3   3   71.19    2.30
  -3  -3   3   72.59    2.70
   3  -3  -3   64.99    2.30
  -3  -3   3   72.59    2.80
  -3  -3   3   64.89    3.40
   3  -3  -3   73.89    2.80
   3  -3  -3   73.19    3.10
   3  -3  -3   67.99    3.00
   3   3  -2   54.29    2.10
  -3   3   2   55.39    2.60
   3   3  -2   53.49    2.80
  -3   3   2   54.59    2.10
  -3   3   2   51.79    2.20
   3   3  -2   53.69    2.50
   3  -3  -2   56.09    2.50
   3  -3  -2   49.70    1.70
  -3  -3   2   53.99    2.80
  -3  -3   2   52.99    2.40
   3  -3  -2   51.89    2.50
  -3  -3   2   52.29    1.50
   3   3  -1  203.58    6.20
  -3   3   1  211.88    6.20
   3   3  -1  201.08    5.70
  -3   3   1  196.08    5.50
  -3   3   1  209.38    5.80
   3   3  -1  192.08    6.10
  -3  -3   1  208.08    6.10
   3  -3  -1  208.78    5.90
   3  -3  -1  205.58    6.10
   3  -3  -1  216.58    6.00
   3  -3  -1  199.48    5.50
  -3  -3   1  204.78    5.60
  -3  -3   1  204.28    6.20
  -3   3   0  183.38    5.20
  -3   3   0  169.48    5.50
   3   3   0  174.98    5.10
  -3   3   0  172.28    5.20
  -3   3   0  177.58    5.30
   3   3   0  170.88    5.60
   3   3   0  168.58    5.50
  -3  -3   0  175.88    5.10
   3  -3   0  177.08    5.30
   3  -3   0  173.58    5.20
  -3  -3   0  182.68    5.60
   3  -3   0  177.88    5.50
  -3  -3   0  173.08    5.60
   3   3   1  411.96   10.80
   3   3   1  409.16   11.30
  -3   3  -1  415.26   10.90
  -3   3  -1  422.76   11.20
  -3   3  -1  427.86   10.90
  -3   3  -1  413.76   11.40
  -3  -3  -1  414.86   11.30
  -3  -3  -1  411.06   10.80
   3  -3   1  414.86   10.90
   3  -3   1  400.66   11.10
   3  -3   1  406.86   10.90
   3   3   2   76.89    3.50
  -3   3  -2   80.49    3.20
  -3   3  -2   80.69    3.30
   3   3   2   77.79    3.00
  -3   3  -2   77.19    3.10
   3  -3   2   74.69    3.20
  -3  -3  -2   74.59    3.00
   3  -3   2   74.49    3.10
  -3  -3  -2   84.19    3.70
   3  -3   2   78.89    3.00
   3   3   3    7.40    1.30
  -3   3  -3   10.00    1.70
   3   3   3    8.10    1.70
  -3   3  -3    8.60    1.30
  -3   3  -3    4.90    1.20
   3  -3   3    7.70    1.50
   3  -3   3    7.50    1.10
  -3  -3  -3    9.00    1.80
   3  -3   3    6.50    1.30
  -3  -3  -3    8.80    1.30
  -3   3  -4   12.30    1.60
   3   3   4   11.40    1.80
  -3   3  -4    8.10    1.40
  -3   3  -4    8.80    1.30
   3   3   4   10.40    1.20
  -3  -3  -4    7.60    1.30
  -3  -3  -4   11.90    1.70
   3  -3   4    7.70    1.30
  -3  -3  -4    8.20    1.50
   3  -3   4   12.00    1.60
  -3   3  -5   10.30    1.60
   3   3   5   12.70    2.00
  -3   3  -5   10.30    2.40
  -3   3  -5    9.20    1.40
  -3   3  -5   11.60    1.70
  -3  -3  -5   11.40    1.80
   3  -3   5    9.90    1.50
  -3  -3  -5    9.30    1.70
   3  -3   5   12.40    1.70
  -3  -3  -5   12.00    1.60
  -3   3  -6   39.10    2.50
  -3   3  -6   40.30    4.20
   3   3   6   41.30    3.00
  -3   3  -6   47.50    3.40
  -3   3  -6   37.40    2.50
  -3  -3  -6   36.80    2.70
  -3  -3  -6   38.80    3.30
   3  -3   6   40.80    3.60
   3  -3   6   42.40    2.50
  -3  -3  -6   40.80    2.90
  -3   3  -7  142.39    7.40
  -3   3  -7  150.98    6.70
  -3   3  -7  139.09    5.10
  -3   3  -7  143.39    8.60
   3   3   7  140.19    5.60
  -3  -3  -7  140.49    5.40
  -3  -3  -7  144.89    5.30
   3  -3   7  140.69    4.80
   3  -3   7  144.59    4.90
  -3  -3  -7  145.39    6.50
  -3   3  -8   76.09    4.70
  -3   3  -8   71.09    3.10
   3   3   8   66.69    3.80
  -3   3  -8   80.19    3.70
  -3  -3  -8   77.09    3.90
   3  -3   8   79.09    2.70
  -3  -3  -8   69.39    3.80
  -3   3  -9    7.00    2.00
   3   3   9    7.90    1.90
  -3   3  -9   10.60    1.70
  -3  -3  -9    7.90    2.00
  -3  -3  -9    7.10    2.10
  -3  -3  -9    8.10    1.80
   3   4  -9   -0.90    1.10
   3   4  -9    0.70    2.30
   3  -4  -9   -0.80    1.30
   3  -4  -9    0.50    1.40
   3   4  -8    6.10    2.50
   3   4  -8    6.20    1.40
   3  -4  -8    3.60    1.40
   3  -4  -8    7.00    1.10
   3  -4  -8    7.70    1.00
   3   4  -7    0.80    2.10
   3   4  -7    2.30    1.00
   3  -4  -7    3.00    1.20
   3  -4  -7    3.10    1.10
   3  -4  -7    2.40    1.20
   3  -4  -7    1.60    1.20
   3   4  -6   24.30    3.40
   3   4  -6   21.90    1.90
   3  -4  -6   20.60    1.90
   3  -4  -6   22.80    2.10
   3  -4  -6   22.50    2.10
   3  -4  -6   21.10    2.00
   3   4  -5    5.90    0.90
   3   4  -5   10.00    2.00
  -3  -4   5    7.10    0.90
   3  -4  -5    8.00    1.50
   3  -4  -5    7.00    1.30
   3  -4  -5    7.20    1.40
  -3  -4   5    6.60    0.90
   3  -4  -5    5.30    1.20
   3   4  -4    4.50    1.60
   3   4  -4    1.90    0.80
  -3   4   4    2.80    1.20
   3   4  -4    1.80    0.60
   3   4  -4    3.30    1.10
   3  -4  -4    2.00    0.80
   3  -4  -4    2.70    1.10
  -3  -4   4    2.70    1.40
   3  -4  -4    4.20    1.30
  -3  -4   4    3.60    1.00
  -3  -4   4    2.80    0.90
  -3   4   3    2.70    0.90
  -3   4   3    1.50    0.90
   3   4  -3    3.60    1.00
   3   4  -3    2.20    1.50
   3   4  -3    1.70    0.50
   3   4  -3    3.80    1.20
  -3  -4   3    1.80    1.40
  -3  -4   3    1.00    0.50
  -3  -4   3    2.50    1.10
   3  -4  -3    1.60    1.30
  -3  -4   3    1.90    1.10
   3  -4  -3    2.40    1.30
   3  -4  -3    4.30    1.30
  -3   4   2    8.10    1.30
  -3   4   2    6.30    1.00
  -3   4   2    8.30    1.20
   3   4  -2    6.50    2.60
  -3   4   2    8.00    1.70
   3   4  -2   11.10    1.40
   3   4  -2   10.20    1.80
  -3  -4   2   10.30    1.90
   3  -4  -2    9.40    1.80
  -3  -4   2    7.20    1.50
   3  -4  -2    7.90    1.40
   3  -4  -2    7.60    1.60
   3  -4  -2    7.70    1.00
  -3  -4   2    6.50    0.70
  -3   4   1    0.00    0.90
  -3   4   1    1.00    0.70
  -3   4   1    1.40    1.10
   3   4  -1    2.30    1.00
   3   4  -1    1.80    1.40
   3   4  -1    1.30    1.10
   3  -4  -1    1.40    1.00
   3  -4  -1    2.00    1.20
   3  -4  -1    1.90    0.80
  -3  -4   1    0.80    1.10
   3  -4  -1    0.30    0.70
  -3  -4   1    1.10    0.80
  -3  -4   1    0.70    1.10
   3  -4  -1    0.30    1.10
  -3   4   0   35.20    2.00
  -3   4   0   33.10    2.10
   3   4   0   31.80    2.50
  -3   4   0   31.50    2.00
  -3   4   0   30.90    2.20
   3   4   0   34.00    2.00
   3   4   0   29.10    2.30
   3  -4   0   30.30    2.20
  -3  -4   0   32.00    2.30
   3  -4   0   31.40    1.90
   3  -4   0   29.60    2.20
  -3  -4   0   33.10    2.50
  -3  -4   0   34.30    1.90
   3  -4   0   31.50    2.10
  -3   4  -1   66.39    3.20
  -3   4  -1   62.29    3.00
  -3   4  -1   56.39    2.70
  -3   4  -1   55.89    3.20
   3   4   1   57.99    3.10
  -3  -4  -1   55.69    3.00
   3  -4   1   56.09    2.70
   3  -4   1   55.89    2.90
  -3  -4  -1   60.89    2.60
   3  -4   1   57.99    2.60
  -3  -4  -1   56.59    3.20
  -3   4  -2  761.32   19.30
   3   4   2  774.62   19.60
   3   4   2  730.13   19.70
  -3  -4  -2  744.83   19.70
   3  -4   2  764.02   19.00
  -3  -4  -2  745.03   19.10
   3  -4   2  760.62   19.30
   3  -4   2  747.93   19.40
  -3   4  -3  253.87    7.70
  -3   4  -3  259.47    8.70
  -3   4  -3  239.68    7.40
  -3   4  -3  257.87    7.80
   3   4   3  248.18    8.00
  -3  -4  -3  244.78    7.40
   3  -4   3  260.27    7.70
   3  -4   3  256.77    7.70
  -3  -4  -3  260.17    8.00
   3  -4   3  266.57    7.10
  -3   4  -4   12.80    2.50
  -3   4  -4   12.00    1.70
  -3   4  -4   11.10    1.50
   3   4   4   11.60    2.00
   3   4   4   11.40    1.30
  -3   4  -4   10.90    1.60
  -3  -4  -4   12.40    1.60
  -3  -4  -4   12.80    2.10
   3  -4   4   10.60    1.50
   3  -4   4   12.00    1.70
   3   4   5    3.30    0.90
  -3   4  -5    2.20    1.90
   3   4   5    1.40    1.50
  -3   4  -5    3.20    1.20
  -3   4  -5    3.30    1.30
  -3   4  -5    4.20    1.40
   3   4   5    3.20    1.50
   3  -4   5    3.20    1.20
  -3  -4  -5    1.80    1.20
  -3  -4  -5    1.70    1.30
   3  -4   5    3.90    1.40
  -3  -4  -5    4.30    1.50
  -3   4  -6   14.90    3.00
  -3   4  -6   10.70    1.90
   3   4   6   12.50    2.20
  -3   4  -6   11.60    1.80
  -3   4  -6   12.20    1.70
  -3  -4  -6   11.30    2.00
   3  -4   6   12.40    1.80
   3  -4   6   11.60    1.80
  -3  -4  -6   10.10    1.90
   3  -4   6   11.40    1.70
  -3  -4  -6   10.80    1.80
  -3   4  -7    0.00    1.20
   3   4   7   -0.90    1.70
  -3   4  -7    1.40    2.20
  -3   4  -7    0.30    1.20
   3  -4   7   -0.70    1.20
  -3  -4  -7    1.80    1.50
   3  -4   7   -0.60    1.10
  -3  -4  -7    0.80    1.40
  -3  -4  -7    1.70    1.50
  -3  -4  -7    1.70    1.50
   3   4   8    0.10    2.10
  -3   4  -8    1.40    1.20
  -3   4  -8    4.90    1.90
  -3   4  -8    6.00    2.60
  -3   4  -8    1.10    1.30
  -3  -4  -8    2.50    1.70
  -3  -4  -8    1.60    1.70
  -3  -4  -8    4.10    1.50
  -3   4  -9    7.60    2.30
  -3   4  -9    3.20    1.40
  -3   4  -9    4.40    1.90
  -3  -4  -9    4.70    2.30
  -3  -4  -9    7.40    1.40
   3  -5  -9    2.90    1.60
   3   5  -8   -0.60    2.10
   3   5  -8   -0.20    1.10
   3  -5  -8    1.10    1.00
   3  -5  -8    3.80    1.70
   3  -5  -8   -1.40    1.30
   3  -5  -8    2.00    1.20
   3   5  -7    4.20    1.20
   3   5  -7    5.20    2.50
   3  -5  -7    4.10    1.40
   3  -5  -7    6.00    1.70
   3  -5  -7    4.10    1.50
   3  -5  -7    5.00    1.50
   3   5  -6   61.59    2.90
   3   5  -6   64.59    4.70
   3  -5  -6   62.59    3.20
   3  -5  -6   68.39    3.30
   3  -5  -6   62.79    3.40
   3  -5  -6   63.69    3.40
   3  -5  -6   64.79    3.40
   3   5  -5    3.10    0.80
   3   5  -5    4.80    2.00
   3   5  -5    2.50    0.90
  -3  -5   5    3.70    1.00
  -3  -5   5    3.30    1.10
  -3  -5   5    5.10    2.10
   3  -5  -5    2.80    1.40
   3  -5  -5    3.40    1.30
   3  -5  -5    3.50    1.20
   3  -5  -5    4.00    1.50
   3  -5  -5    5.50    1.30
   3   5  -4    2.10    0.90
   3   5  -4    2.00    1.60
  -3   5   4    2.00    1.20
   3   5  -4    1.50    1.10
  -3   5   4    1.80    0.70
   3   5  -4    1.50    0.60
  -3  -5   4    3.50    1.10
   3  -5  -4    1.60    1.10
  -3  -5   4    1.70    1.10
  -3  -5   4    3.30    1.70
   3  -5  -4    1.30    1.20
   3  -5  -4    2.40    1.40
  -3  -5   4    1.70    0.60
   3  -5  -4    2.60    1.20
   3   5  -3   39.50    2.50
   3   5  -3   47.90    3.40
  -3   5   3   46.00    2.20
   3   5  -3   44.90    2.20
  -3   5   3   42.80    2.80
   3   5  -3   44.10    1.80
  -3   5   3   46.80    2.20
  -3  -5   3   43.10    2.50
  -3  -5   3   43.60    2.50
   3  -5  -3   40.60    2.60
   3  -5  -3   45.80    2.80
   3  -5  -3   43.80    2.20
  -3  -5   3   44.00    1.70
  -3  -5   3   45.60    3.20
   3  -5  -3   48.70    2.60
  -3   5   2   49.80    2.50
   3   5  -2   46.60    2.70
   3   5  -2   57.79    3.60
  -3   5   2   52.39    3.00
  -3   5   2   46.20    2.30
   3  -5  -2   53.59    3.00
   3  -5  -2   45.60    3.00
  -3  -5   2   44.60    3.30
  -3  -5   2   48.00    2.80
   3  -5  -2   52.69    3.00
   3  -5  -2   46.30    2.40
  -3  -5   2   45.90    2.70
  -3  -5   2   48.70    1.80
  -3   5   1    6.70    1.20
   3   5  -1    6.50    1.70
  -3   5   1    3.10    1.30
  -3   5   1    5.90    1.80
  -3  -5   1    7.60    1.90
   3  -5  -1    3.90    1.20
   3  -5  -1    4.00    1.40
   3  -5  -1    3.60    1.90
   3  -5  -1    5.40    1.20
   3   5   0   76.39    4.10
  -3   5   0   80.19    3.70
   3   5   0   86.09    4.00
   3   5   0   85.49    3.40
  -3   5   0   87.69    3.50
  -3   5   0   82.29    3.90
  -3   5   0   82.09    3.50
   3  -5   0   80.09    3.80
   3  -5   0   78.59    3.40
  -3  -5   0   85.99    4.20
   3  -5   0   70.49    3.70
  -3  -5   0   83.59    3.90
   3  -5   0   77.89    3.80
   3  -5   0   85.69    3.70
  -3  -5   0   86.69    3.40
   3   5   1    4.90    1.80
   3   5   1    5.20    1.40
  -3   5  -1    6.20    1.20
   3   5   1    1.70    1.70
  -3   5  -1    3.20    1.50
  -3   5  -1    3.00    1.60
  -3   5  -1    5.20    1.40
  -3  -5  -1    5.70    1.40
   3  -5   1    5.90    1.70
   3  -5   1    6.30    1.40
  -3  -5  -1    6.00    1.80
   3  -5   1    3.50    1.30
   3  -5   1    4.10    1.00
  -3  -5  -1    6.30    1.80
   3   5   2    4.20    1.40
  -3   5  -2    8.10    1.90
  -3   5  -2    5.00    2.00
  -3   5  -2    6.80    1.30
  -3   5  -2    4.40    1.40
   3   5   2    5.00    1.90
   3  -5   2    2.50    1.50
  -3  -5  -2    4.90    1.90
   3  -5   2    5.30    1.20
  -3  -5  -2    4.40    1.80
   3  -5   2    6.10    1.70
  -3  -5  -2    6.50    1.40
   3   5   3    7.20    1.80
  -3   5  -3    6.70    1.90
   3   5   3    6.10    1.40
  -3   5  -3    5.80    1.30
  -3   5  -3    7.80    1.60
  -3   5  -3    7.60    1.30
   3  -5   3    6.00    1.20
  -3  -5  -3    8.50    1.50
   3  -5   3    7.40    1.50
  -3  -5  -3    5.50    1.80
  -3  -5  -3    7.40    1.90
  -3   5  -4   -0.20    1.70
  -3   5  -4    0.50    1.00
   3   5   4    0.80    1.10
   3   5   4    1.60    1.10
  -3   5  -4    1.10    1.20
  -3   5  -4    2.00    1.10
   3   5   4    0.30    1.30
   3  -5   4    1.50    1.00
   3  -5   4    2.00    1.30
  -3  -5  -4    1.00    1.40
   3  -5   4    1.60    1.20
  -3  -5  -4    3.20    1.30
   3   5   5   82.29    3.10
  -3   5  -5   83.49    4.10
   3   5   5   83.89    4.30
   3   5   5   82.89    3.20
  -3   5  -5   82.29    3.70
  -3   5  -5   80.09    5.30
  -3   5  -5   84.69    3.90
  -3  -5  -5   85.59    4.20
   3  -5   5   79.59    4.00
  -3  -5  -5   80.29    3.80
   3  -5   5   80.89    3.80
  -3   5  -6    3.60    1.50
  -3   5  -6    4.40    1.40
  -3   5  -6    4.10    2.30
  -3   5  -6    4.50    1.50
   3   5   6    3.10    2.00
  -3  -5  -6    2.90    1.60
   3  -5   6    7.10    1.70
  -3  -5  -6    3.40    1.80
   3  -5   6    4.40    1.40
   3  -5   6    4.70    1.50
  -3   5  -7    0.90    1.30
  -3   5  -7   -0.30    1.40
  -3   5  -7    0.00    1.30
  -3   5  -7    1.70    2.20
   3  -5   7    2.10    1.30
  -3  -5  -7    0.70    1.50
  -3  -5  -7    0.50    1.50
  -3  -5  -7    1.00    1.50
   3  -5   7    1.50    1.40
   3  -5   7   -1.00    1.30
  -3  -5  -7    2.70    1.80
  -3   5  -8   11.90    1.90
  -3   5  -8   13.80    1.80
  -3   5  -8   11.60    3.80
   3   5   8   13.10    2.90
  -3   5  -8   13.40    3.00
  -3  -5  -8    7.90    2.10
  -3  -5  -8   11.10    2.20
  -3  -5  -8   14.00    2.20
  -3   5  -9    9.20    2.90
  -3   5  -9    2.70    1.90
  -3  -5  -9    3.80    1.90
  -3  -5  -9    4.80    1.80
  -3  -5  -9   -1.20    2.00
   3   6  -9    6.30    3.30
   3  -6  -9   11.80    1.40
   3   6  -8    1.40    2.30
   3   6  -8    1.90    1.20
   3   6  -8    3.00    1.20
   3  -6  -8    3.90    1.40
   3  -6  -8    7.10    2.10
   3  -6  -8    4.50    1.50
   3   6  -7   14.00    3.00
   3   6  -7   19.20    2.10
   3   6  -7   16.70    1.90
   3  -6  -7   21.30    2.90
   3  -6  -7   18.10    2.40
   3  -6  -7   17.70    2.20
   3   6  -6   71.49    3.10
   3   6  -6   70.19    3.20
   3   6  -6   73.09    5.20
   3  -6  -6   75.49    3.70
   3  -6  -6   72.59    3.90
   3  -6  -6   75.39    3.90
   3  -6  -6   71.19    3.80
  -3  -6   6   73.79    3.00
  -3  -6   6   74.39    2.80
   3  -6  -6   73.89    3.90
   3   6  -5   39.10    2.70
   3   6  -5   43.10    4.00
   3   6  -5   38.70    2.50
   3   6  -5   39.30    2.40
  -3  -6   5   43.00    4.20
  -3  -6   5   34.50    2.40
  -3  -6   5   40.00    2.10
   3  -6  -5   41.60    3.00
   3  -6  -5   40.40    2.80
   3  -6  -5   40.50    2.90
  -3  -6   5   39.90    2.30
   3  -6  -5   38.40    2.90
  -3   6   4    5.90    1.10
   3   6  -4    7.60    2.00
   3   6  -4    7.20    1.30
   3   6  -4    7.50    1.60
   3   6  -4    5.80    0.80
  -3   6   4    3.70    1.00
  -3  -6   4    8.00    1.50
  -3  -6   4    8.10    1.50
   3  -6  -4    7.80    1.50
   3  -6  -4    6.40    1.70
  -3  -6   4    5.10    0.80
   3  -6  -4    8.70    1.90
  -3  -6   4    7.60    2.10
   3  -6  -4    6.40    1.30
   3   6  -3    2.90    1.80
  -3   6   3    3.50    1.10
  -3   6   3    3.00    1.40
   3   6  -3    3.20    1.10
  -3   6   3    3.50    1.10
   3   6  -3    3.00    1.30
  -3  -6   3    1.60    1.10
   3  -6  -3    2.70    1.30
   3  -6  -3    2.60    1.40
  -3  -6   3    3.30    1.30
   3  -6  -3    5.00    1.60
  -3  -6   3    2.90    0.60
   3  -6  -3    3.10    1.10
  -3  -6   3    4.10    1.70
  -3   6   2    3.10    1.50
   3   6  -2    4.20    1.70
   3   6  -2    2.40    1.50
   3   6  -2    2.50    1.20
  -3   6   2    2.90    1.20
  -3   6   2    2.80    1.00
  -3   6   2    3.40    1.30
  -3  -6   2    1.60    0.60
   3  -6  -2    3.50    1.50
   3  -6  -2    2.10    1.00
  -3  -6   2    1.80    1.40
   3  -6  -2    1.20    1.20
  -3  -6   2    2.10    1.50
   3  -6  -2    0.90    1.30
  -3  -6   2    1.10    1.20
  -3   6   1    5.60    1.60
  -3   6   1    4.40    1.40
   3   6  -1    4.30    1.80
   3   6  -1    9.00    2.00
  -3   6   1    5.30    1.80
  -3   6   1    5.40    1.40
   3   6  -1    5.20    1.40
   3  -6  -1    5.10    1.80
  -3  -6   1    5.50    1.70
  -3  -6   1    4.80    1.70
   3  -6  -1    6.20    1.40
   3  -6  -1    5.00    1.90
   3  -6  -1    3.60    1.30
   3  -6  -1    7.00    1.70
   3   6   0   89.09    4.10
   3   6   0   88.69    3.70
   3   6   0   91.69    4.50
  -3   6   0   84.89    4.20
  -3   6   0   85.29    4.60
  -3   6   0   89.69    3.80
   3  -6   0   95.69    4.00
  -3  -6   0   87.29    4.20
   3  -6   0   90.09    3.70
  -3  -6   0   89.09    3.60
   3  -6   0   76.99    3.90
   3  -6   0   84.39    4.10
  -3  -6   0   89.69    4.40
   3  -6   0   95.79    4.30
  -3  -6   0   85.59    4.20
   3   6   1   41.80    3.50
  -3   6  -1   44.00    3.30
  -3   6  -1   49.00    3.20
   3   6   1   47.10    2.80
   3   6   1   44.80    3.30
  -3   6  -1   43.40    2.70
  -3   6  -1   49.99    2.80
   3  -6   1   48.00    2.70
   3  -6   1   40.10    2.90
   3  -6   1   45.70    2.80
  -3  -6  -1   51.89    3.70
   3  -6   1   38.40    3.30
   3  -6   1   49.90    3.20
  -3  -6  -1   46.10    3.30
  -3  -6  -1   46.20    2.80
  -3  -6  -1   42.00    3.20
  -3   6  -2   21.80    2.80
  -3   6  -2   23.20    2.10
  -3   6  -2   21.80    2.00
   3   6   2   21.40    2.50
   3   6   2   23.30    2.30
  -3   6  -2   22.60    2.30
   3  -6   2   19.60    1.90
   3  -6   2   23.10    2.50
  -3  -6  -2   20.10    2.40
   3  -6   2   21.70    2.20
  -3  -6  -2   18.20    2.70
  -3  -6  -2   19.90    2.00
   3  -6   2   22.20    2.00
   3   6   3    7.80    1.40
  -3   6  -3    7.80    1.90
   3   6   3    7.90    1.80
  -3   6  -3    4.70    1.20
  -3   6  -3    6.90    1.30
  -3   6  -3    7.80    1.80
   3  -6   3    7.00    1.20
  -3  -6  -3    6.80    1.80
   3  -6   3    7.90    1.70
   3  -6   3    8.70    1.80
  -3  -6  -3    7.20    1.90
  -3  -6  -3    7.00    1.40
  -3  -6  -3    8.90    1.90
  -3   6  -4   21.30    2.20
  -3   6  -4   19.60    2.90
  -3   6  -4   21.40    2.20
   3   6   4   23.70    2.90
  -3   6  -4   18.60    2.00
   3   6   4   23.30    2.20
   3   6   4   20.10    2.10
  -3  -6  -4   17.30    2.60
  -3  -6  -4   15.80    2.00
  -3  -6  -4   21.10    2.90
  -3  -6  -4   16.80    2.40
   3  -6   4   17.90    2.10
   3  -6   4   18.20    2.10
   3   6   5    3.10    1.20
  -3   6  -5    2.30    1.50
  -3   6  -5    3.00    2.10
   3   6   5    5.50    1.90
   3   6   5    2.80    1.20
  -3   6  -5    1.70    1.30
  -3   6  -5    3.60    1.40
   3  -6   5    4.30    1.70
  -3  -6  -5    3.70    1.90
   3  -6   5    4.00    1.50
  -3  -6  -5    3.10    1.50
  -3  -6  -5    3.10    2.20
   3  -6   5    1.80    1.20
  -3  -6  -5    4.00    1.80
   3   6   6   10.60    1.20
   3   6   6   14.90    1.30
  -3   6  -6   12.70    2.10
   3   6   6   19.40    3.00
  -3   6  -6   17.70    2.60
  -3   6  -6   15.50    2.00
  -3   6  -6   13.40    3.00
   3  -6   6   14.60    2.10
   3  -6   6   15.80    2.20
  -3  -6  -6   17.90    2.50
   3  -6   6   15.30    2.20
  -3  -6  -6   13.60    2.20
  -3  -6  -6   14.10    2.20
  -3  -6  -6   13.10    2.50
  -3   6  -7    5.10    1.60
  -3   6  -7    5.10    1.60
  -3   6  -7    6.00    1.80
   3   6   7    6.10    2.60
  -3  -6  -7    7.40    2.30
   3  -6   7    6.00    1.80
   3  -6   7    7.10    1.70
  -3  -6  -7    4.30    1.80
  -3  -6  -7    3.20    1.80
  -3   6  -8    7.60    2.50
  -3   6  -8    6.60    1.60
   3   6   8    4.70    2.90
  -3   6  -8    8.10    1.80
  -3   6  -8    2.20    1.90
  -3  -6  -8    8.30    2.30
  -3  -6  -8    4.60    1.80
  -3  -6  -8    9.60    2.00
   3  -6   8    4.10    2.30
  -3  -6  -8    3.10    2.00
   3   7  -9    4.90    3.00
   3   7  -9    1.80    1.40
   3   7  -9    5.30    1.40
   3   7  -9    4.40    1.60
   3  -7  -9    6.60    2.50
   3   7  -8   -0.90    1.20
   3   7  -8   -0.50    1.10
   3   7  -8    0.70    1.20
   3  -7  -8    0.80    2.10
   3  -7  -8    3.30    1.50
   3   7  -7   -0.10    2.30
   3   7  -7   -0.20    1.20
   3   7  -7    0.80    1.00
   3  -7  -7    0.90    1.60
   3  -7  -7   -1.00    1.70
   3  -7  -7    1.00    2.70
   3   7  -6   -0.10    1.20
   3   7  -6   -1.10    2.00
   3   7  -6    1.30    0.90
   3  -7  -6    1.70    1.60
   3  -7  -6    0.60    1.60
   3  -7  -6   -0.30    1.60
  -3  -7   6    0.50    1.20
  -3  -7   6    1.00    1.00
   3   7  -5   15.30    2.10
   3   7  -5   18.40    3.10
   3   7  -5   13.50    1.70
   3   7  -5   13.00    1.60
  -3   7   5   15.60    1.50
  -3   7   5   16.20    1.50
   3  -7  -5   15.70    2.00
  -3  -7   5   13.90    1.90
  -3  -7   5   19.10    2.20
  -3  -7   5   14.40    1.50
   3  -7  -5   18.00    2.50
   3  -7  -5   14.20    2.10
   3  -7  -5   17.10    2.50
  -3   7   4    0.40    1.50
  -3   7   4    0.00    1.00
   3   7  -4    1.10    0.70
  -3   7   4    1.30    1.00
   3   7  -4    1.00    1.40
   3   7  -4    1.00    1.20
   3   7  -4   -1.00    1.60
   3  -7  -4    1.00    1.40
  -3  -7   4    0.50    1.20
  -3  -7   4   -1.20    1.60
  -3  -7   4    0.00    0.60
   3  -7  -4    1.00    1.20
   3  -7  -4    0.60    1.60
   3  -7  -4    1.80    1.60
  -3  -7   4    0.00    1.20
  -3   7   3    4.20    1.30
  -3   7   3    5.10    1.80
   3   7  -3   10.50    2.40
  -3   7   3    6.50    1.40
   3   7  -3    7.60    1.50
   3   7  -3    7.20    1.80
  -3  -7   3    8.10    2.10
  -3  -7   3    5.30    0.80
   3  -7  -3    7.80    1.90
   3  -7  -3    7.50    1.50
  -3  -7   3    7.80    1.70
   3  -7  -3    7.90    1.80
   3  -7  -3    8.50    2.10
  -3   7   2   -0.20    1.00
  -3   7   2   -0.10    1.00
   3   7  -2   -0.20    1.50
  -3   7   2    0.20    1.20
   3   7  -2    0.80    1.50
   3   7  -2    0.60    1.20
  -3   7   2    0.90    1.40
   3  -7  -2   -0.40    1.00
  -3  -7   2    0.50    0.50
   3  -7  -2   -1.00    1.30
  -3  -7   2    0.00    1.40
  -3  -7   2    2.00    1.30
  -3  -7   2   -0.20    1.40
   3  -7  -2   -0.10    1.20
   3  -7  -2    2.00    1.50
  -3   7   1   88.29    4.20
   3   7  -1   77.79    4.30
   3   7  -1   78.69    4.70
   3   7  -1   82.89    3.60
  -3   7   1   80.29    3.70
  -3   7   1   81.39    3.70
  -3   7   1   79.39    3.50
  -3  -7   1   69.69    3.90
  -3  -7   1   82.49    3.00
  -3  -7   1   77.89    4.00
   3  -7  -1   76.29    4.00
  -3  -7   1   77.29    4.20
   3  -7  -1   82.49    4.20
   3  -7  -1   73.69    3.70
   3  -7  -1   88.49    3.90
  -3  -7   1   80.09    3.50
   3  -7  -1   82.29    3.70
   3   7   0  100.99    4.00
   3   7   0   99.69    4.70
  -3   7   0  103.09    4.20
   3   7   0   90.89    4.50
  -3   7   0  101.89    4.40
  -3   7   0   97.19    4.50
   3  -7   0  106.49    4.30
  -3  -7   0   94.19    4.60
   3  -7   0   97.59    4.00
  -3  -7   0   96.39    4.80
  -3  -7   0   99.89    4.60
   3  -7   0  107.49    5.40
  -3  -7   0   92.09    3.90
   3  -7   0   89.29    4.40
   3  -7   0   86.49    4.30
  -3   7  -1    3.20    1.50
  -3   7  -1    4.70    1.20
  -3   7  -1    3.40    1.60
  -3   7  -1    4.10    1.40
   3   7   1    4.90    1.50
   3   7   1    4.20    1.80
   3   7   1    3.00    1.60
  -3  -7  -1    3.40    1.70
   3  -7   1    3.70    1.10
   3  -7   1    4.60    1.50
   3  -7   1    6.40    1.70
  -3  -7  -1    5.60    1.70
   3  -7   1    3.40    1.40
  -3  -7  -1    3.50    1.30
  -3  -7  -1    3.70    1.80
   3  -7   1    1.80    1.50
   3   7   2   12.50    1.70
  -3   7  -2   13.10    1.60
   3   7   2   14.70    2.40
  -3   7  -2   13.80    1.80
  -3   7  -2   14.70    2.40
  -3   7  -2   12.40    2.10
   3  -7   2   15.60    2.30
  -3  -7  -2   12.10    1.80
   3  -7   2   11.80    2.00
  -3  -7  -2   10.30    2.10
  -3  -7  -2   11.50    2.20
  -3  -7  -2   16.90    2.40
   3  -7   2   12.60    1.50
  -3   7  -3   24.70    3.30
  -3   7  -3   26.20    2.60
   3   7   3   23.90    2.40
  -3   7  -3   24.20    2.20
  -3   7  -3   26.80    2.40
   3   7   3   27.80    3.20
   3  -7   3   23.20    2.40
  -3  -7  -3   23.70    2.80
  -3  -7  -3   21.90    3.20
  -3  -7  -3   24.50    2.30
   3  -7   3   23.90    2.20
  -3  -7  -3   24.70    2.70
   3  -7   3   23.50    2.50
   3   7   4   38.70    2.80
   3   7   4   37.20    2.70
  -3   7  -4   42.20    3.00
  -3   7  -4   37.80    2.70
   3   7   4   33.50    4.20
  -3   7  -4   46.40    3.30
  -3   7  -4   39.50    4.10
  -3  -7  -4   40.10    3.30
  -3  -7  -4   40.60    3.60
  -3  -7  -4   40.60    4.00
  -3  -7  -4   37.10    2.90
   3  -7   4   41.30    2.90
   3   7   5    8.10    1.60
  -3   7  -5    7.40    1.70
  -3   7  -5    6.00    1.60
   3   7   5    8.10    1.60
  -3   7  -5    8.10    2.50
  -3   7  -5    9.20    2.10
   3   7   5   10.20    2.50
  -3  -7  -5    6.70    1.90
   3  -7   5    6.40    1.70
  -3  -7  -5    7.40    2.40
   3  -7   5    8.80    2.00
  -3  -7  -5    7.90    3.40
  -3  -7  -5    7.50    2.30
  -3   7  -6   59.49    3.60
   3   7   6   60.29    2.80
  -3   7  -6   58.79    5.20
   3   7   6   54.29    4.40
   3   7   6   66.49    3.60
  -3   7  -6   63.09    4.00
  -3   7  -6   52.49    3.50
  -3  -7  -6   62.99    4.20
  -3  -7  -6   62.89    4.40
  -3  -7  -6   60.29    3.90
   3  -7   6   63.89    3.90
   3  -7   6   60.29    3.90
   3  -7   6   61.39    3.40
  -3  -7  -6   62.89    5.50
  -3   7  -7   21.10    2.50
   3   7   7   22.80    3.60
  -3   7  -7   23.50    3.80
  -3   7  -7   17.70    2.40
  -3   7  -7   20.90    2.50
  -3  -7  -7   27.30    3.30
   3  -7   7   29.70    2.60
  -3  -7  -7   20.00    2.80
   3  -7   7   22.80    2.80
  -3  -7  -7   27.30    2.90
  -3  -7  -7   24.00    3.30
   3  -7   7   25.90    3.10
  -3   7  -8   -0.10    2.20
  -3   7  -8    1.60    1.40
  -3   7  -8    1.30    1.40
  -3   7  -8    1.00    1.70
  -3  -7  -8    1.20    2.00
  -3  -7  -8    4.70    1.60
   3  -7   8    6.60    1.80
  -3  -7  -8    2.80    1.80
   3   8  -8    2.40    2.90
   3   8  -8   -0.40    1.10
   3   8  -8    0.80    1.30
   3   8  -8   -1.10    1.40
   3  -8  -8    3.40    1.70
   3  -8  -8    4.20    1.70
   3   8  -7    6.20    1.30
   3   8  -7    4.00    1.60
   3   8  -7    5.60    2.60
   3  -8  -7    6.30    2.10
   3  -8  -7    7.00    2.10
   3   8  -6    0.40    0.90
   3   8  -6    0.20    1.30
   3   8  -6    0.80    2.50
  -3  -8   6   -0.40    1.40
   3  -8  -6   -0.40    1.70
  -3  -8   6    1.30    0.80
   3  -8  -6   -2.00    1.60
  -3  -8   6    0.10    1.20
   3  -8  -6    0.20    1.70
   3   8  -5    8.40    1.20
  -3   8   5    6.20    2.20
   3   8  -5   11.10    2.90
   3   8  -5   10.40    2.00
   3   8  -5   10.10    1.80
  -3   8   5    7.00    1.30
   3  -8  -5    9.50    2.20
   3  -8  -5    9.70    2.70
  -3  -8   5    7.50    1.10
   3  -8  -5    9.20    1.90
  -3  -8   5   16.10    3.40
   3  -8  -5    7.90    1.90
  -3  -8   5   10.30    1.90
   3   8  -4    2.10    1.70
  -3   8   4    3.20    1.30
  -3   8   4    2.50    1.90
  -3   8   4    3.60    1.40
   3   8  -4    3.10    2.20
   3   8  -4    1.20    1.40
   3  -8  -4    3.30    1.80
   3  -8  -4    1.80    1.90
  -3  -8   4    2.80    1.60
  -3  -8   4    1.90    0.80
   3  -8  -4    3.80    1.50
   3  -8  -4    3.40    1.80
  -3  -8   4    4.80    1.80
  -3   8   3   11.00    1.80
  -3   8   3   12.00    2.30
   3   8  -3   10.80    2.10
   3   8  -3   11.40    1.80
   3   8  -3   14.10    2.60
  -3   8   3   12.50    1.70
   3  -8  -3    8.90    1.90
   3  -8  -3   10.70    3.80
  -3  -8   3    9.00    1.10
  -3  -8   3    9.90    2.30
  -3  -8   3   12.80    2.30
  -3  -8   3   14.60    2.30
   3  -8  -3   10.30    1.80
   3  -8  -3   12.20    2.30
  -3   8   2    2.80    1.50
   3   8  -2    3.70    1.70
  -3   8   2    3.60    1.40
   3   8  -2    2.50    1.30
   3   8  -2    4.80    1.90
  -3   8   2    3.00    1.30
  -3   8   2    4.60    1.80
   3  -8  -2    3.10    1.50
  -3  -8   2    2.90    0.80
   3  -8  -2    4.20    1.80
   3  -8  -2    4.00    1.90
  -3  -8   2    4.10    1.80
  -3  -8   2    3.50    1.70
  -3  -8   2    4.40    2.00
   3  -8  -2    3.40    1.60
  -3   8   1   -0.80    1.10
   3   8  -1   -1.40    1.10
   3   8  -1   -0.50    1.60
  -3   8   1    0.20    1.50
   3   8  -1    0.80    1.60
  -3   8   1   -0.30    1.20
  -3   8   1    0.30    1.20
   3  -8  -1   -1.00    1.20
   3  -8  -1   -0.10    1.30
  -3  -8   1   -0.60    1.40
  -3  -8   1   -0.10    0.70
   3  -8  -1    0.30    1.00
  -3  -8   1    0.50    1.50
   3  -8  -1   -0.70    1.40
  -3  -8   1    0.60    1.40
   3  -8  -1    1.80    1.60
   3   8   0    2.40    1.80
  -3   8   0    0.10    1.30
   3   8   0    1.00    1.50
   3   8   0    1.20    1.30
  -3   8   0    1.90    1.40
  -3   8   0    0.90    1.10
   3  -8   0   -0.90    1.30
  -3  -8   0    2.50    2.00
  -3  -8   0    1.80    1.70
   3  -8   0    1.40    1.00
   3  -8   0   -0.20    1.40
   3  -8   0    0.40    1.40
   3  -8   0   -0.60    1.40
  -3  -8   0    1.40    1.60
  -3  -8   0    2.20    1.30
  -3   8  -1   52.99    3.60
  -3   8  -1   51.19    3.70
  -3   8  -1   51.79    3.20
   3   8   1   52.09    3.80
   3   8   1   50.19    3.70
   3   8   1   54.79    3.30
  -3   8  -1   51.29    3.00
   3  -8   1   52.09    3.50
   3  -8   1   50.49    3.70
  -3  -8  -1   51.09    3.00
  -3  -8  -1   53.49    4.00
   3  -8   1   52.09    3.50
  -3  -8  -1   49.70    3.60
   3  -8   1   55.69    3.00
  -3  -8  -1   52.29    3.60
  -3   8  -2   13.90    2.50
   3   8   2   14.40    2.60
  -3   8  -2   12.80    1.70
   3   8   2   17.60    2.20
  -3   8  -2   11.00    1.80
  -3   8  -2   12.30    2.30
  -3  -8  -2   13.30    2.60
   3  -8   2   15.10    2.40
  -3  -8  -2   14.50    2.70
   3  -8   2   12.40    2.20
   3  -8   2   11.50    2.30
  -3  -8  -2   14.00    2.50
   3  -8   2   12.20    1.60
  -3  -8  -2   13.30    2.00
   3   8   3   68.69    3.40
  -3   8  -3   65.49    3.60
  -3   8  -3   64.79    4.10
  -3   8  -3   58.39    3.60
  -3   8  -3   55.89    4.40
   3   8   3   62.29    4.50
   3   8   3   65.99    3.70
  -3  -8  -3   62.19    3.60
  -3  -8  -3   69.29    4.30
   3  -8   3   59.69    3.70
  -3  -8  -3   67.49    4.80
   3  -8   3   63.99    3.50
  -3  -8  -3   60.29    4.20
   3  -8   3   67.89    4.10
  -3   8  -4   24.30    2.60
   3   8   4   25.00    3.30
  -3   8  -4   22.00    2.50
   3   8   4   25.90    2.60
   3   8   4   26.10    2.60
  -3   8  -4   23.60    3.40
  -3   8  -4   25.90    2.80
  -3  -8  -4   21.30    3.00
   3  -8   4   23.00    2.50
  -3  -8  -4   23.30    3.30
  -3  -8  -4   23.00    3.40
   3  -8   4   27.00    2.90
   3  -8   4   23.90    2.50
  -3   8  -5   22.70    3.60
   3   8   5   21.30    2.50
  -3   8  -5   25.00    2.60
   3   8   5   25.30    3.70
   3   8   5   26.40    2.60
  -3   8  -5   24.30    2.60
  -3   8  -5   17.10    2.30
  -3  -8  -5   21.90    3.50
   3  -8   5   22.80    2.70
  -3  -8  -5   28.80    3.60
  -3  -8  -5   24.50    3.50
   3  -8   5   22.00    2.70
   3  -8   5   22.70    2.90
  -3  -8  -5   17.90    2.40
   3   8   6   10.70    3.10
  -3   8  -6   10.40    2.20
   3   8   6   10.20    1.60
  -3   8  -6    9.00    2.80
   3   8   6    9.10    1.50
   3  -8   6    9.70    1.90
  -3  -8  -6   13.40    2.80
  -3  -8  -6    8.10    2.20
   3  -8   6   11.20    3.80
  -3  -8  -6   12.40    3.00
   3  -8   6   14.60    2.20
  -3  -8  -6   10.00    2.40
  -3   8  -7    2.40    2.40
  -3   8  -7    2.40    1.70
  -3   8  -7    3.40    1.80
  -3   8  -7    4.00    1.70
   3  -8   7    3.60    1.50
   3  -8   7    1.40    1.80
  -3  -8  -7    4.70    2.40
  -3  -8  -7    5.80    3.20
  -3  -8  -7    3.40    1.80
  -3  -8  -7   -0.70    1.90
   3  -8   7    3.40    1.60
  -3   8  -8    0.20    1.40
  -3   8  -8    0.30    2.80
  -3   8  -8   -1.90    1.20
  -3   8  -8   -2.30    1.50
   3  -8   8   -2.80    1.60
   3  -8   8    3.40    1.50
  -3  -8  -8   -5.00    1.80
  -3  -8  -8   -1.20    1.90
  -3  -8  -8    7.90    3.10
   3  -9  -8    2.30    2.80
   3   9  -7    4.60    2.80
   3   9  -7    5.70    1.40
   3   9  -7   11.40    2.10
   3   9  -7    8.30    1.80
   3  -9  -7    2.60    2.50
   3  -9  -7   12.90    2.70
   3  -9  -7    7.30    2.20
  -3   9   6   -1.00    0.90
   3   9  -6   -1.20    0.90
  -3   9   6    1.10    1.20
   3   9  -6   -0.40    1.40
   3   9  -6   -1.40    2.20
  -3  -9   6    5.30    2.60
  -3  -9   6    1.00    1.60
   3  -9  -6   -1.40    1.80
   3  -9  -6    1.00    1.80
  -3  -9   6    0.20    0.80
  -3  -9   6    1.40    1.40
  -3   9   5    1.10    1.20
   3   9  -5   -1.70    1.50
  -3   9   5    0.00    1.20
   3   9  -5    0.40    1.50
  -3  -9   5   -0.70    1.60
  -3  -9   5    1.60    0.90
  -3  -9   5    0.20    1.50
  -3  -9   5    1.50    2.30
   3  -9  -5   -0.50    1.60
   3  -9  -5   -1.20    1.60
   3  -9  -5   -0.10    1.60
   3   9  -4   13.00    2.50
  -3   9   4   12.00    2.50
   3   9  -4   11.60    2.00
  -3   9   4    8.20    1.70
  -3   9   4    8.30    1.70
   3   9  -4   15.80    3.30
   3  -9  -4   14.50    2.70
  -3  -9   4   12.10    2.90
   3  -9  -4   14.50    2.20
  -3  -9   4   11.40    2.20
  -3  -9   4    9.50    1.20
  -3  -9   4   14.00    2.80
   3  -9  -4   12.40    2.60
   3   9  -3   13.90    2.80
  -3   9   3   12.80    2.00
  -3   9   3   12.00    2.00
   3   9  -3    7.20    1.70
   3   9  -3   15.70    2.80
  -3   9   3    7.70    1.80
  -3   9   3   13.40    2.60
  -3  -9   3   11.60    2.90
   3  -9  -3   13.90    2.80
  -3  -9   3   12.80    1.50
   3  -9  -3    8.60    2.00
  -3  -9   3   17.00    2.70
  -3  -9   3   11.40    2.30
   3  -9  -3   11.50    2.50
   3  -9  -3   12.60    2.10
  -3   9   2   32.80    2.70
   3   9  -2   30.60    3.70
   3   9  -2   38.20    4.10
  -3   9   2   32.40    2.70
  -3   9   2   36.10    3.00
   3   9  -2   31.90    2.70
  -3   9   2   27.30    5.40
  -3  -9   2   32.90    3.10
   3  -9  -2   31.30    3.20
   3  -9  -2   32.70    3.20
   3  -9  -2   38.10    3.40
  -3  -9   2   33.30    2.10
   3  -9  -2   30.70    2.90
  -3  -9   2   35.70    3.20
   3  -9  -2   34.90    3.10
  -3  -9   2   33.10    3.80
  -3   9   1    0.00    1.40
   3   9  -1    1.00    1.40
   3   9  -1    0.30    1.60
   3   9  -1    0.10    1.80
  -3   9   1    1.10    1.40
  -3   9   1    2.20    1.80
  -3   9   1    1.00    1.30
   3  -9  -1    1.50    1.10
   3  -9  -1   -0.40    1.40
  -3  -9   1    0.20    1.60
   3  -9  -1    3.20    1.80
  -3  -9   1    1.10    0.90
  -3  -9   1    2.40    1.80
  -3  -9   1    1.60    1.60
   3  -9  -1    1.70    1.50
   3  -9  -1    0.80    1.70
  -3   9   0    0.50    1.30
  -3   9   0    2.00    1.40
   3   9   0    1.00    1.90
  -3   9   0    2.10    1.60
  -3   9   0    3.30    1.80
   3   9   0    1.30    1.60
   3   9   0    1.80    1.40
   3  -9   0    2.80    1.90
   3  -9   0    1.20    1.10
   3  -9   0    2.50    1.50
  -3  -9   0    1.10    1.30
  -3  -9   0    1.30    1.70
   3  -9   0    1.80    1.40
  -3  -9   0    1.00    1.70
  -3  -9   0    0.10    1.70
  -3   9  -1    1.30    1.40
  -3   9  -1    3.50    1.90
   3   9   1    0.10    1.40
  -3   9  -1    1.60    1.80
   3   9   1    2.00    2.00
   3   9   1   -0.60    1.60
  -3  -9  -1    1.00    1.80
   3  -9   1    2.40    1.80
  -3  -9  -1    0.80    1.70
   3  -9   1    1.30    1.00
  -3  -9  -1    2.40    1.60
   3  -9   1    0.80    1.60
   3  -9   1    0.10    1.50
  -3  -9  -1    1.20    1.90
   3   9   2   24.60    3.40
   3   9   2   21.40    2.50
  -3   9  -2   24.10    3.50
  -3   9  -2   24.90    2.70
  -3   9  -2   24.50    2.80
  -3   9  -2   23.70    3.00
   3  -9   2   27.90    3.60
  -3  -9  -2   26.60    3.80
  -3  -9  -2   22.40    3.10
  -3  -9  -2   25.80    2.70
   3  -9   2   23.70    3.10
   3  -9   2   25.40    2.40
   3  -9   2   22.40    2.90
  -3  -9  -2   25.50    3.20
  -3   9  -3   59.49    4.70
  -3   9  -3   61.29    4.20
  -3   9  -3   60.19    3.60
  -3   9  -3   55.79    3.50
   3   9   3   58.49    4.40
   3   9   3   58.49    3.40
   3   9   3   53.19    3.60
  -3  -9  -3   59.49    4.20
  -3  -9  -3   50.99    4.20
  -3  -9  -3   56.09    3.60
   3  -9   3   56.79    3.80
  -3  -9  -3   59.39    5.00
   3  -9   3   55.89    4.20
   3  -9   3   57.69    3.50
   3   9   4   34.10    3.00
  -3   9  -4   33.60    3.20
  -3   9  -4   31.90    3.10
   3   9   4   33.70    3.90
  -3   9  -4   32.30    4.10
   3   9   4   33.00    3.00
   3  -9   4   35.40    3.00
   3  -9   4   33.90    3.30
  -3  -9  -4   34.20    3.20
  -3  -9  -4   35.60    4.80
  -3  -9  -4   33.50    3.50
  -3  -9  -4   33.80    3.70
   3  -9   4   32.50    3.40
  -3   9  -5   45.00    3.40
   3   9   5   43.30    4.30
   3   9   5   45.10    3.30
  -3   9  -5   46.40    3.50
   3   9   5   43.80    3.20
  -3   9  -5   45.10    4.70
  -3   9  -5   43.40    3.60
  -3  -9  -5   47.60    5.40
   3  -9   5   41.70    3.70
   3  -9   5   48.20    3.60
  -3  -9  -5   47.30    6.70
   3  -9   5   43.60    3.40
  -3  -9  -5   48.60    4.00
  -3  -9  -5   39.70    3.70
  -3   9  -6    2.70    1.60
   3   9   6    3.00    1.40
   3   9   6    1.60    1.40
   3   9   6    0.60    2.70
  -3   9  -6    0.60    1.50
  -3   9  -6    3.20    2.40
  -3   9  -6    1.50    1.90
  -3  -9  -6    4.40    3.00
  -3  -9  -6    5.40    2.20
  -3  -9  -6    1.80    2.30
  -3  -9  -6    3.10    1.90
   3  -9   6    4.90    1.70
   3  -9   6    6.50    1.90
   3  -9   6   -0.20    1.70
  -3   9  -7    3.30    1.60
  -3   9  -7    2.00    1.80
  -3   9  -7    3.90    2.50
   3  -9   7    7.00    1.90
   3  -9   7   -1.30    2.00
  -3  -9  -7    3.10    3.00
   3  -9   7    3.40    1.60
  -3  -9  -7   -1.20    2.10
  -3  -9  -7    2.40    1.90
  -3   9  -8    1.20    2.30
  -3   9  -8    4.90    1.80
   3  -9   8    4.60    2.10
  -3  -9  -8   11.30    4.20
  -3  -9  -8    0.70    1.50
  -3  -9  -8    1.70    2.20
  -3  -9  -8    5.20    1.60
   3  10  -7   -0.20    1.40
   3  10  -7   -2.50    1.10
   3  10  -7   -3.30    1.50
   3  10  -7   -5.10    2.60
   3 -10  -7    1.80    2.10
   3 -10  -7    2.40    2.00
  -3 -10   7    3.70    1.90
   3  10  -6    8.20    3.50
  -3  10   6   15.10    2.40
  -3  10   6   10.90    1.50
   3  10  -6   14.80    2.30
   3 -10  -6   14.80    2.80
   3 -10  -6   15.30    2.80
  -3 -10   6   22.10    3.00
   3 -10  -6   13.30    2.80
  -3 -10   6   17.70    2.40
  -3 -10   6   17.00    1.90
   3  10  -5   25.60    2.90
  -3  10   5   29.90    2.70
  -3  10   5   27.60    2.60
   3  10  -5   21.80    3.60
   3  10  -5   27.70    3.10
  -3 -10   5   24.40    2.80
   3 -10  -5   28.40    3.40
  -3 -10   5   26.90    3.10
   3 -10  -5   25.30    3.80
  -3 -10   5   29.20    2.20
   3 -10  -5   28.10    3.30
  -3 -10   5   39.50    5.20
   3  10  -4   22.00    3.30
   3  10  -4   17.40    2.40
  -3  10   4   14.10    2.20
  -3  10   4   16.70    2.90
  -3  10   4   14.20    2.10
   3 -10  -4   20.80    2.80
  -3 -10   4   19.80    1.90
   3 -10  -4   25.30    3.70
  -3 -10   4   19.60    2.70
  -3 -10   4   18.10    3.60
  -3  10   3    3.70    2.10
   3  10  -3    3.90    2.40
  -3  10   3    4.20    1.60
   3  10  -3    2.40    2.00
   3  10  -3    2.40    1.60
  -3  10   3    0.20    1.70
  -3  10   3    1.90    1.50
   3 -10  -3    1.60    2.10
   3 -10  -3    1.70    2.00
  -3 -10   3    3.30    2.10
  -3 -10   3    4.00    2.50
  -3 -10   3    3.70    1.80
  -3 -10   3    0.70    0.80
   3 -10  -3    4.20    2.00
   3  10  -2   61.99    4.40
  -3  10   2   62.79    3.90
  -3  10   2   63.69    4.50
   3  10  -2   62.89    4.90
  -3  10   2   60.39    3.70
  -3  10   2   61.79    3.80
   3  10  -2   60.39    3.70
  -3 -10   2   65.19    4.30
  -3 -10   2   60.59    4.20
   3 -10  -2   53.39    4.20
   3 -10  -2   60.59    4.40
  -3 -10   2   60.19    3.10
   3 -10  -2   63.49    4.40
   3 -10  -2   62.49    4.00
  -3 -10   2   59.79    5.00
   3  10  -1   26.90    3.40
   3  10  -1   24.90    3.70
  -3  10   1   25.70    2.80
  -3  10   1   25.70    3.10
  -3  10   1   29.50    3.40
   3  10  -1   28.80    2.90
   3 -10  -1   29.20    3.40
  -3 -10   1   26.80    3.20
  -3 -10   1   26.60    3.70
   3 -10  -1   26.50    3.50
  -3 -10   1   28.50    2.40
   3 -10  -1   27.70    3.30
   3  10   0   73.99    4.90
   3  10   0   78.39    4.80
  -3  10   0   82.19    4.90
  -3  10   0   81.69    4.20
   3  10   0   83.49    4.20
  -3  10   0   79.79    4.80
   3 -10   0   79.89    4.90
  -3 -10   0   75.79    4.80
   3 -10   0   75.39    4.90
  -3 -10   0   76.19    4.20
   3 -10   0   76.09    4.10
  -3 -10   0   80.39    4.90
   3 -10   0   76.29    4.70
   3  10   1   42.70    3.30
   3  10   1   42.10    4.10
  -3  10  -1   54.49    4.10
  -3  10  -1   59.39    4.40
  -3  10  -1   49.20    3.50
   3  10   1   50.69    4.30
  -3  10  -1   53.09    3.50
   3 -10   1   47.10    3.80
   3 -10   1   50.39    4.50
   3 -10   1   55.29    4.10
  -3 -10  -1   46.30    4.10
  -3 -10  -1   47.90    3.60
   3 -10   1   45.30    3.20
  -3 -10  -1   44.40    4.00
  -3  10  -2    3.50    2.30
   3  10   2    2.20    2.30
  -3  10  -2    2.90    1.70
   3  10   2    2.30    1.70
   3  10   2    0.90    1.60
  -3  10  -2    3.70    2.30
  -3 -10  -2    2.70    1.70
   3 -10   2    3.30    2.10
  -3 -10  -2    1.40    2.40
  -3 -10  -2    2.70    2.10
  -3 -10  -2    4.50    2.30
   3 -10   2    3.10    2.20
   3 -10   2    1.10    2.10
  -3  10  -3   24.80    3.50
   3  10   3   21.50    3.60
   3  10   3   15.80    2.30
  -3  10  -3   23.70    2.70
   3  10   3   22.30    2.70
  -3  10  -3   28.10    3.90
  -3  10  -3   20.30    2.50
  -3 -10  -3   24.00    3.60
  -3 -10  -3   20.70    3.50
   3 -10   3   24.90    3.20
  -3 -10  -3   24.10    2.90
   3 -10   3   20.20    2.50
  -3 -10  -3   28.00    3.80
   3 -10   3   23.20    3.30
   3  10   4    2.10    1.80
   3  10   4    3.20    1.90
  -3  10  -4    2.40    2.30
   3  10   4    5.00    3.00
  -3  10  -4    4.40    1.80
  -3  10  -4    2.20    1.50
  -3  10  -4    4.60    2.00
  -3 -10  -4    3.40    3.40
  -3 -10  -4    6.50    2.00
  -3 -10  -4    6.90    2.60
   3 -10   4    5.50    2.20
  -3 -10  -4    1.20    2.60
   3 -10   4    3.10    2.00
   3 -10   4    5.10    1.50
  -3  10  -5   13.00    2.50
   3  10   5   27.90    4.40
  -3  10  -5   12.90    4.50
   3  10   5   18.70    2.90
   3  10   5   19.30    2.40
  -3  10  -5   16.50    2.50
  -3  10  -5   18.90    5.00
  -3 -10  -5   14.80    2.70
   3 -10   5   15.20    2.20
  -3 -10  -5   18.20    3.60
  -3 -10  -5   23.00    4.30
  -3 -10  -5   20.80    3.40
   3 -10   5   20.20    2.90
  -3  10  -6    4.80    1.90
   3  10   6    6.20    1.80
  -3  10  -6    3.00    2.70
   3  10   6    6.40    1.70
  -3  10  -6    4.00    1.70
   3  10   6    4.30    5.00
  -3  10  -6    4.60    2.10
  -3 -10  -6    1.60    3.30
  -3 -10  -6    2.60    2.10
   3 -10   6    6.50    2.30
   3 -10   6    5.80    1.80
   3 -10   6    4.10    2.40
  -3 -10  -6   11.50    2.50
  -3 -10  -6    7.00    2.70
  -3  10  -7    0.20    1.60
  -3  10  -7    0.00    2.60
  -3  10  -7   -3.60    1.40
  -3  10  -7   -1.40    1.30
   3  10   7    0.50    1.00
   3  10   7    2.40    1.70
  -3 -10  -7    0.90    4.00
  -3 -10  -7   -3.80    2.00
   3 -10   7    0.60    1.50
   3 -10   7   -3.10    1.90
  -3 -10  -7   -2.40    2.30
   3 -10   7    5.10    1.80
  -3 -10  -7    3.40    2.00
   3  11  -7   -0.10    1.60
   3  11  -7   -2.70    1.70
   3  11  -7   -4.40    2.90
   3 -11  -7    1.80    2.10
   3  11  -6   18.50    2.60
  -3  11   6   20.10    2.30
   3  11  -6   13.60    3.60
  -3  11   6   16.10    1.90
   3 -11  -6   16.90    3.30
   3 -11  -6   16.20    3.30
  -3 -11   6   25.70    3.20
   3 -11  -6   14.80    3.00
  -3 -11   6   20.40    2.10
  -3  11   5    9.30    1.90
   3  11  -5   10.20    2.50
  -3  11   5    9.30    1.90
   3  11  -5    9.20    2.40
   3 -11  -5   11.10    2.80
  -3 -11   5    8.20    2.40
  -3 -11   5    7.70    2.30
  -3 -11   5    8.40    1.40
   3 -11  -5   10.00    2.90
   3 -11  -5   12.10    2.80
  -3 -11   5   18.80    4.10
  -3  11   4    8.20    1.90
   3  11  -4   10.40    2.80
  -3  11   4    9.90    2.60
   3  11  -4    6.30    2.80
   3  11  -4    8.90    2.10
  -3  11   4    8.50    2.10
   3 -11  -4   10.00    2.80
   3 -11  -4    5.70    2.30
  -3 -11   4    6.50    2.10
  -3 -11   4    8.50    2.50
   3 -11  -4    8.50    2.70
  -3 -11   4   13.40    3.50
  -3 -11   4    6.60    1.20
  -3  11   3   16.60    2.40
   3  11  -3   15.10    3.10
   3  11  -3   16.80    3.40
  -3  11   3   14.30    2.30
  -3  11   3   15.60    3.20
   3  11  -3   19.60    2.70
   3 -11  -3   20.90    3.20
  -3 -11   3   18.90    3.70
  -3 -11   3   19.20    3.00
   3 -11  -3   20.40    3.50
   3 -11  -3   16.40    3.40
  -3 -11   3   23.40    3.50
  -3 -11   3   16.80    2.00
   3 -11  -3   12.80    2.30
  -3  11   2  103.09    5.10
  -3  11   2  101.99    5.90
   3  11  -2   99.79    6.20
   3  11  -2  102.79    5.00
  -3  11   2   99.59    5.20
   3  11  -2  106.39    5.90
  -3  11   2  105.09    5.00
  -3 -11   2  106.59    6.70
  -3 -11   2  102.49    5.70
   3 -11  -2  100.89    5.80
  -3 -11   2  111.99    4.40
   3 -11  -2  103.39    5.80
   3 -11  -2  109.49    6.00
  -3 -11   2   99.89    5.60
   3 -11  -2  117.69    5.50
   3  11  -1   16.00    2.90
  -3  11   1   19.30    2.60
  -3  11   1   24.80    2.90
  -3  11   1   17.00    2.70
   3  11  -1   19.30    3.50
   3  11  -1   23.10    2.90
  -3  11   1   17.20    3.20
  -3 -11   1   24.10    3.40
  -3 -11   1   21.80    3.40
   3 -11  -1   27.60    3.70
  -3 -11   1   23.20    2.40
   3 -11  -1   25.80    3.60
  -3 -11   1   21.20    3.40
   3 -11  -1   22.70    3.50
   3 -11  -1   23.50    2.80
   3  11   0    3.20    2.20
  -3  11   0    1.50    2.10
  -3  11   0    0.30    1.50
  -3  11   0    3.70    1.90
  -3  11   0    1.10    1.80
   3  11   0    2.10    1.80
   3  11   0    1.80    2.60
  -3 -11   0    1.70    2.30
   3 -11   0    3.60    2.20
  -3 -11   0    1.70    2.10
   3 -11   0    3.70    2.20
   3 -11   0    1.70    1.40
   3 -11   0    3.00    2.10
  -3 -11   0    1.60    1.30
  -3 -11   0    2.10    2.30
  -3  11  -1    4.60    2.30
  -3  11  -1    4.30    2.20
  -3  11  -1    1.50    1.70
   3  11   1    2.20    2.60
   3  11   1    2.60    2.10
   3  11   1    2.50    1.70
   3  11   1    1.40    1.70
  -3  11  -1    5.40    1.90
   3 -11   1    4.50    2.40
  -3 -11  -1    2.40    2.50
   3 -11   1    4.60    1.50
  -3 -11  -1    1.60    1.70
  -3 -11  -1    2.40    2.30
  -3 -11  -1    3.60    2.30
   3 -11   1    1.50    2.10
  -3  11  -2    2.70    1.70
   3  11   2    4.40    3.30
   3  11   2    0.10    1.60
  -3  11  -2    1.70    2.10
   3  11   2    1.80    1.70
  -3  11  -2   -0.10    2.00
  -3 -11  -2   -0.60    2.30
   3 -11   2    2.60    2.10
   3 -11   2    2.80    1.40
  -3 -11  -2    3.10    1.80
   3 -11   2    2.20    2.00
  -3 -11  -2    0.40    2.30
   3 -11   2    5.30    2.70
  -3 -11  -2    4.40    2.30
  -3  11  -3    0.60    1.90
   3  11   3    1.00    2.60
   3  11   3    0.80    1.60
  -3  11  -3    0.40    1.50
  -3  11  -3   -1.90    2.00
  -3  11  -3   -1.40    1.30
   3  11   3   -1.60    1.70
  -3 -11  -3    1.50    2.10
  -3 -11  -3    0.00    2.00
   3 -11   3    1.40    1.80
   3 -11   3   -0.10    1.20
  -3 -11  -3   -0.40    2.20
  -3 -11  -3    0.90    2.90
   3 -11   3    0.20    2.00
  -3  11  -4    1.60    2.10
  -3  11  -4    2.10    1.60
   3  11   4    1.30    1.80
   3  11   4    0.50    1.70
   3  11   4   -2.30    2.60
  -3  11  -4    0.50    2.20
  -3 -11  -4   -0.20    2.00
   3 -11   4    0.10    2.00
  -3 -11  -4    1.40    2.40
  -3 -11  -4   -3.40    2.90
   3 -11   4    0.80    1.30
   3 -11   4    0.80    1.70
  -3 -11  -4   -0.50    1.80
  -3  11  -5   -2.00    2.10
   3  11   5    0.80    1.90
  -3  11  -5   -2.30    1.30
   3  11   5    1.60    1.80
  -3  11  -5    0.10    1.40
   3  11   5   -2.60    2.80
  -3  11  -5    0.10    1.90
   3 -11   5    0.00    1.40
  -3 -11  -5    2.80    2.10
   3 -11   5    1.40    1.80
  -3 -11  -5   -5.00    3.10
  -3 -11  -5    1.80    2.40
  -3 -11  -5    1.80    2.10
   3 -11   5   -0.30    2.00
   3  11   6   -1.40    3.30
  -3  11  -6    1.30    1.70
   3  11   6    2.80    1.60
  -3  11  -6   -0.30    2.60
  -3  11  -6    3.20    2.00
  -3 -11  -6    2.60    2.40
   3 -11   6   -2.90    1.90
  -3 -11  -6    6.90    2.40
  -3 -11  -6   -1.20    2.10
  -3 -11  -6   -6.20    3.90
   3 -11   6    1.60    1.50
   3 -11   6    4.60    2.00
  -3  11  -7    2.80    1.70
  -3  11  -7    0.60    2.50
   3  11   7    4.00    1.40
  -3  11  -7   -0.20    1.70
   3 -11   7    0.10    2.40
  -3 -11  -7   -8.90    5.00
   3 -11   7    5.20    1.90
  -3 -11  -7   -0.30    2.30
  -3 -11  -7    4.50    2.00
  -3 -11  -7    1.10    2.50
  -3  12   6   40.20    3.10
   3  12  -6   36.30    3.60
   3  12  -6   37.50    5.30
   3  12  -6   35.30    3.70
  -3 -12   6   48.60    4.00
   3 -12  -6   34.80    4.30
   3 -12  -6   35.70    4.90
   3 -12  -6   41.90    4.40
  -3 -12   6   43.80    3.60
  -3 -12   6   44.90    2.90
   3  12  -5   -3.20    1.70
  -3  12   5   -2.50    1.50
   3  12  -5   -0.20    1.70
   3  12  -5   -2.20    2.60
  -3  12   5    0.70    1.60
  -3 -12   5    5.50    3.50
   3 -12  -5    1.40    2.50
   3 -12  -5   -3.20    2.20
   3 -12  -5   -0.80    1.90
  -3 -12   5   -0.30    0.90
  -3 -12   5    2.30    2.00
   3  12  -4   41.80    3.60
   3  12  -4   39.30    3.60
  -3  12   4   46.30    3.70
   3  12  -4   45.20    4.40
  -3  12   4   38.70    3.40
   3  12  -4   38.70    5.70
  -3 -12   4   43.20    4.20
  -3 -12   4   47.50    5.90
  -3 -12   4   45.00    4.00
  -3 -12   4   48.70    3.00
   3 -12  -4   49.00    4.50
   3 -12  -4   42.00    4.30
   3 -12  -4   42.10    4.90
  -3  12   3   35.00    3.90
  -3  12   3   36.40    3.50
   3  12  -3   32.70    4.20
   3  12  -3   34.60    3.70
   3  12  -3   32.40    4.40
  -3  12   3   32.30    3.10
  -3  12   3   32.00    3.50
   3 -12  -3   27.90    3.20
   3 -12  -3   29.30    3.80
  -3 -12   3   42.50    5.40
  -3 -12   3   27.60    3.40
   3 -12  -3   27.50    3.80
   3 -12  -3   30.80    4.30
  -3 -12   3   31.20    3.90
  -3 -12   3   33.10    2.60
   3  12  -2   21.40    3.70
  -3  12   2   19.60    2.80
  -3  12   2   23.10    3.70
   3  12  -2   22.00    2.80
   3  12  -2   13.70    3.00
  -3  12   2   12.00    2.40
   3 -12  -2   18.10    3.40
   3 -12  -2   18.80    3.50
  -3 -12   2   16.40    1.90
   3 -12  -2   18.60    2.60
   3 -12  -2   23.80    3.70
  -3 -12   2   16.60    3.60
  -3 -12   2   19.90    3.30
   3  12  -1   31.20    4.30
  -3  12   1   29.30    3.40
   3  12  -1   31.10    3.30
  -3  12   1   29.00    3.90
   3  12  -1   40.30    4.80
   3  12  -1   23.20    3.00
  -3  12   1   37.50    3.40
  -3  12   1   26.80    3.60
   3 -12  -1   29.70    3.80
   3 -12  -1   28.00    3.30
  -3 -12   1   29.10    2.80
  -3 -12   1   25.50    3.60
  -3 -12   1   28.90    3.70
   3 -12  -1   28.20    3.80
  -3 -12   1   27.20    4.20
   3  12   0   20.90    3.60
   3  12   0   36.20    4.70
   3  12   0   24.70    3.10
  -3  12   0   32.30    3.50
   3  12   0   24.80    3.00
  -3  12   0   26.40    3.10
  -3  12   0   21.40    3.30
  -3  12   0   31.60    3.90
  -3 -12   0   28.90    3.80
  -3 -12   0   26.00    3.00
   3 -12   0   29.90    4.70
  -3 -12   0   20.90    3.80
   3 -12   0   28.10    3.80
  -3 -12   0   29.50    4.00
   3 -12   0   26.50    3.10
  -3  12  -1    9.10    2.60
   3  12   1    8.90    3.40
  -3  12  -1    9.10    2.70
  -3  12  -1    8.70    2.40
   3  12   1   10.00    2.30
   3  12   1   11.10    3.50
  -3  12  -1    7.70    2.20
   3  12   1    8.60    2.10
  -3 -12  -1    5.30    2.80
  -3 -12  -1   13.50    3.10
   3 -12   1    9.70    1.90
   3 -12   1   11.90    2.90
  -3 -12  -1    8.60    2.20
   3 -12   1    7.60    2.60
   3 -12   1    9.40    2.80
  -3 -12  -1   12.00    3.20
   3  12   2    0.90    1.80
  -3  12  -2    0.70    2.10
   3  12   2   -2.30    2.60
   3  12   2    1.70    1.70
  -3  12  -2    0.90    1.70
  -3  12  -2    1.50    1.70
   3 -12   2   -1.70    1.90
   3 -12   2    2.30    2.50
  -3 -12  -2   -0.60    2.40
  -3 -12  -2    0.10    1.70
   3 -12   2    0.90    1.90
   3 -12   2   -0.50    1.20
  -3 -12  -2    0.20    2.20
  -3 -12  -2   -1.50    2.70
  -3  12  -3   44.40    4.80
   3  12   3   41.80    3.60
  -3  12  -3   47.40    4.20
   3  12   3   46.80    3.80
  -3  12  -3   50.19    3.70
  -3  12  -3   42.20    3.60
   3  12   3   36.10    5.00
  -3 -12  -3   41.20    4.50
  -3 -12  -3   47.20    3.90
   3 -12   3   46.60    4.00
   3 -12   3   49.30    4.60
  -3 -12  -3   47.60    4.50
   3 -12   3   47.30    3.70
  -3 -12  -3   43.60    5.30
   3  12   4   -4.50    2.90
  -3  12  -4   -0.10    1.80
  -3  12  -4    0.10    2.40
   3  12   4    1.90    2.00
  -3  12  -4   -0.50    1.60
  -3  12  -4   -0.40    1.50
   3  12   4   -2.00    1.60
   3 -12   4    0.80    1.90
  -3 -12  -4   -1.80    1.80
  -3 -12  -4    0.60    2.10
   3 -12   4   -0.20    2.00
   3 -12   4   -1.10    1.20
  -3 -12  -4   -0.90    2.20
  -3  12  -5   -2.80    1.60
  -3  12  -5   -1.50    1.50
   3  12   5    0.70    1.80
  -3  12  -5    1.40    1.90
  -3  12  -5   -0.30    2.50
  -3 -12  -5   -1.90    3.10
  -3 -12  -5   -6.70    3.70
   3 -12   5   -1.90    2.00
   3 -12   5    0.80    1.40
   3 -12   5    3.20    1.90
  -3 -12  -5    2.90    2.20
  -3 -12  -5    1.60    2.50
   3  12   6   -5.50    5.30
  -3  12  -6    3.20    1.90
  -3  12  -6   -1.50    1.70
   3  12   6    0.90    1.70
   3  12   6    1.50    1.90
   3 -12   6    1.50    1.50
  -3 -12  -6   -3.80    2.00
   3 -12   6   -2.90    2.20
  -3 -12  -6    0.40    2.60
  -3 -12  -6    4.00    2.20
   3  13  -6   24.40    3.20
  -3  13   6   29.70    3.00
   3  13  -6   31.70    6.30
  -3  13   6   31.90    4.20
   3  13  -6   37.50    3.80
  -3 -13   6   36.70    2.70
   3 -13  -6   29.40    4.20
   3 -13  -6   31.20    4.20
   3 -13  -6   36.90    5.30
  -3 -13   6   42.30    5.00
   3  13  -5    9.40    4.00
   3  13  -5   10.20    2.60
  -3  13   5   13.40    2.40
   3  13  -5    9.90    2.40
  -3  13   5   14.60    2.40
  -3 -13   5   14.30    1.80
  -3 -13   5   14.30    2.90
   3 -13  -5   12.90    3.30
   3 -13  -5   16.50    4.20
   3 -13  -5   13.10    3.20
   3  13  -4   -0.80    2.50
   3  13  -4    3.20    1.80
   3  13  -4    0.30    2.60
  -3  13   4   -0.30    1.90
  -3  13   4    4.60    2.00
   3 -13  -4    3.70    3.10
   3 -13  -4    3.50    2.50
  -3 -13   4   12.90    6.90
  -3 -13   4    1.60    1.10
   3 -13  -4    0.60    2.20
  -3 -13   4    3.40    2.50
  -3  13   3    3.00    1.80
   3  13  -3    2.60    2.70
   3  13  -3   -1.90    1.80
  -3  13   3    0.50    2.00
  -3  13   3    1.70    1.60
   3  13  -3   -1.10    2.60
  -3  13   3    0.60    2.10
   3  13  -3    0.70    1.50
   3 -13  -3    3.50    2.40
   3 -13  -3    1.40    2.40
  -3 -13   3    1.50    2.10
   3 -13  -3    0.00    1.90
  -3 -13   3   -1.50    1.90
  -3 -13   3    0.60    1.10
   3 -13  -3    1.10    2.60
  -3 -13   3   -1.00    2.80
  -3  13   2    1.20    1.60
  -3  13   2    3.50    1.80
  -3  13   2   -0.10    1.80
   3  13  -2   -0.40    2.60
  -3  13   2    2.90    2.40
   3  13  -2    2.00    1.70
   3  13  -2    3.40    2.20
  -3 -13   2    1.10    2.20
  -3 -13   2    1.60    2.20
  -3 -13   2    2.80    3.10
   3 -13  -2    4.40    2.80
   3 -13  -2    0.40    1.70
  -3 -13   2    0.30    1.20
   3 -13  -2    2.90    2.40
   3  13  -1   -0.90    2.00
   3  13  -1   -0.70    2.10
   3  13  -1    0.00    1.50
  -3  13   1    1.30    2.00
  -3  13   1   -0.30    1.60
  -3  13   1   -1.00    1.80
  -3  13   1    1.80    2.30
   3  13  -1    1.10    2.80
   3 -13  -1   -0.90    1.50
   3 -13  -1    0.90    2.50
   3 -13  -1    0.30    2.40
  -3 -13   1   -3.20    2.50
  -3 -13   1   -1.20    1.40
  -3 -13   1    1.20    2.20
   3 -13  -1    0.40    2.40
  -3 -13   1    2.40    2.40
  -3  13   0   14.20    3.60
   3  13   0   11.20    2.80
   3  13   0   15.10    4.00
  -3  13   0   11.00    2.30
   3  13   0    7.50    2.50
   3  13   0    7.60    2.20
  -3  13   0   10.60    2.40
  -3  13   0   12.60    3.10
  -3 -13   0    7.30    3.30
  -3 -13   0   15.90    3.40
   3 -13   0   12.00    3.00
   3 -13   0   13.20    3.30
  -3 -13   0    7.10    1.80
   3 -13   0   10.50    2.20
  -3 -13   0   13.70    3.20
   3 -13   0   13.80    3.40
   3  13   1    7.80    2.30
  -3  13  -1    5.30    2.00
   3  13   1   10.20    3.90
   3  13   1   10.10    2.90
  -3  13  -1    6.80    2.70
  -3  13  -1   10.10    3.40
  -3  13  -1    6.20    2.20
   3  13   1   11.60    2.40
  -3 -13  -1    6.10    2.90
  -3 -13  -1    6.10    2.80
   3 -13   1    7.80    2.80
   3 -13   1    8.40    2.70
   3 -13   1    5.60    1.80
  -3 -13  -1    7.40    3.50
   3 -13   1   11.30    3.20
  -3  13  -2    8.80    2.80
   3  13   2    3.70    3.60
  -3  13  -2    6.00    2.80
   3  13   2    5.80    2.20
   3  13   2    5.00    2.10
  -3  13  -2    1.40    1.70
  -3 -13  -2    2.70    2.50
  -3 -13  -2    4.20    2.80
  -3 -13  -2    3.70    3.40
  -3 -13  -2    5.80    2.40
   3 -13   2    2.90    1.60
   3 -13   2    9.00    3.00
   3 -13   2   11.70    3.60
   3 -13   2    8.60    2.70
  -3  13  -3    2.70    2.60
  -3  13  -3    9.10    2.50
  -3  13  -3    4.30    2.90
   3  13   3    3.40    3.80
   3  13   3    4.80    2.30
  -3  13  -3    6.30    2.30
   3  13   3    7.10    2.20
  -3 -13  -3    8.40    3.10
  -3 -13  -3    0.10    3.40
   3 -13   3    7.90    2.00
  -3 -13  -3    4.70    2.20
  -3 -13  -3    6.40    2.70
   3 -13   3    5.70    2.70
   3 -13   3    8.90    2.60
  -3  13  -4    2.10    1.90
   3  13   4   -3.60    3.80
   3  13   4    2.80    2.10
   3  13   4    1.70    2.10
  -3  13  -4    1.40    2.00
  -3  13  -4    1.20    2.20
  -3  13  -4   -0.50    2.60
  -3 -13  -4    2.50    2.40
   3 -13   4    1.60    1.60
  -3 -13  -4    0.10    2.50
   3 -13   4   -1.80    2.30
   3  13   5    4.30    4.40
   3  13   5   19.90    2.80
  -3  13  -5   10.20    3.60
  -3  13  -5   13.60    3.00
   3  13   5   12.60    2.70
   3 -13   5   11.60    3.20
  -3 -13  -5   15.50    3.40
  -3 -13  -5   10.50    2.80
   3 -13   5   19.30    3.20
   3 -13   5   12.20    2.40
  -3 -13  -5   10.30    3.30
   3  14  -5   -0.80    2.20
   3  14  -5    3.50    2.40
   3  14  -5   -3.50    3.30
  -3  14   5    3.30    2.00
   3 -14  -5    6.50    2.80
   3 -14  -5   10.10    3.60
  -3 -14   5    3.30    1.40
  -3  14   4   -3.30    1.60
   3  14  -4   -2.00    2.50
   3  14  -4   -2.10    1.80
   3  14  -4   -2.30    2.30
  -3  14   4    3.80    2.20
  -3 -14   4   -1.70    1.10
   3 -14  -4   -4.10    2.30
  -3 -14   4    1.80    2.40
   3 -14  -4    3.90    3.20
   3 -14  -4    0.60    2.40
  -3 -14   4   -0.50    2.10
  -3  14   3    1.00    3.40
  -3  14   3    0.70    1.70
   3  14  -3   -2.90    2.30
  -3  14   3    3.30    2.40
   3  14  -3    1.00    2.00
   3  14  -3    2.20    2.70
   3  14  -3   -2.50    1.60
  -3  14   3    2.40    1.70
  -3 -14   3    0.70    2.90
  -3 -14   3   -0.30    1.20
  -3 -14   3    4.60    3.90
   3 -14  -3    2.10    3.10
   3 -14  -3    1.60    2.40
   3 -14  -3    4.60    2.70
   3  14  -2    6.30    2.30
   3  14  -2    3.20    3.30
  -3  14   2    7.50    2.80
  -3  14   2    4.80    2.00
   3  14  -2    6.50    2.40
   3  14  -2    6.50    2.90
  -3  14   2    4.70    2.20
   3 -14  -2    1.40    2.00
   3 -14  -2    5.30    2.80
  -3 -14   2    5.00    1.60
  -3 -14   2    2.40    2.50
  -3 -14   2    7.80    2.90
  -3 -14   2    9.30    4.30
   3 -14  -2   11.60    3.70
  -3  14   1    0.60    2.10
  -3  14   1    2.60    1.90
   3  14  -1    1.80    2.20
   3  14  -1    1.60    2.00
   3  14  -1   -1.80    3.10
  -3  14   1    4.50    2.50
  -3  14   1    1.50    2.10
   3  14  -1   -0.30    1.60
  -3 -14   1    1.00    1.40
  -3 -14   1    5.80    3.50
  -3 -14   1    2.00    2.40
   3 -14  -1    2.20    2.60
  -3 -14   1    1.20    2.30
   3 -14  -1    5.90    3.30
   3 -14  -1    1.00    2.30
   3 -14  -1   -0.90    1.70
  -3  14   0    1.30    1.80
   3  14   0    3.10    2.10
  -3  14   0    0.40    2.20
   3  14   0    2.00    2.10
   3  14   0    3.80    1.90
  -3  14   0    6.90    2.50
   3  14   0    6.30    3.80
  -3 -14   0    4.70    1.80
   3 -14   0    5.80    2.90
  -3 -14   0    6.30    2.90
   3 -14   0    5.90    2.70
  -3 -14   0    6.80    3.70
   3 -14   0    4.20    1.90
  -3 -14   0    6.00    2.90
   3 -14   0   13.60    3.80
   3  14   1    1.60    2.00
   3  14   1    0.90    2.00
  -3  14  -1   -1.40    2.00
   3  14   1    1.60    1.80
  -3  14  -1    2.00    1.90
  -3  14  -1   -0.80    2.40
   3  14   1    3.60    3.70
  -3  14  -1    2.70    2.50
   3 -14   1    3.70    2.80
  -3 -14  -1   -0.40    3.40
  -3 -14  -1    1.90    2.40
  -3 -14  -1   -0.70    2.30
   3 -14   1    3.50    2.30
   3 -14   1    2.30    1.70
   3 -14   1    8.60    3.30
   3  14   2   -2.30    3.60
  -3  14  -2    3.80    2.10
  -3  14  -2   -0.10    2.50
  -3  14  -2    4.70    2.30
   3  14   2   -0.30    1.90
   3  14   2    3.00    2.10
  -3 -14  -2    2.60    2.80
   3 -14   2   -0.60    1.50
  -3 -14  -2   -2.00    3.60
   3 -14   2   -0.40    2.30
   3 -14   2    2.30    2.20
  -3 -14  -2    3.30    2.60
   3  14   3   -7.00    3.50
   3  14   3   -2.50    1.90
  -3  14  -3    1.70    2.30
   3  14   3   -2.70    1.70
  -3  14  -3    0.20    1.80
   3 -14   3    1.80    1.70
   3 -14   3   -1.40    2.20
  -3 -14  -3   -1.80    2.10
  -3  14  -4    2.80    2.90
   3  14   4    2.30    4.50
  -3  14  -4    8.40    2.50
   3  14   4   12.30    2.80
  -3  14  -4    9.10    2.40
  -3  14  -4   10.10    2.90
   3  14   4    7.50    2.40
   3 -14   4    8.90    3.10
  -3 -14  -4   10.30    2.90
  -3 -14  -4    5.20    3.00
  -3 -14  -4   12.40    3.20
   3 -14   4   13.60    3.10
   3 -14   4    9.30    2.20
  -3  14  -5   37.10    4.00
  -3  14  -5   34.40    4.00
   3  14   5   41.20    4.10
  -3  14  -5   40.10    4.20
   3  14   5   31.30    3.60
   3 -14   5   40.40    4.30
  -3 -14  -5   35.50    4.80
   3 -14   5   42.70    4.50
   3  15  -4    1.20    2.00
   3  15  -4   -4.20    2.40
   3  15  -4   -2.80    2.00
  -3  15   4   -2.40    2.10
   3  15  -4   -2.20    2.30
  -3  15   4    3.90    2.30
   3 -15  -4    7.90    3.70
   3 -15  -4   -0.50    2.30
  -3 -15   4   -0.30    1.20
   3 -15  -4   -0.50    2.50
   3  15  -3   -2.00    2.00
   3  15  -3   -1.70    2.70
   3  15  -3    1.30    2.90
  -3  15   3    1.60    3.50
   3  15  -3    1.90    1.90
  -3 -15   3    2.10    2.60
   3 -15  -3    0.00    2.50
  -3 -15   3    0.60    1.30
  -3 -15   3   -0.80    2.10
   3 -15  -3    4.10    3.20
  -3  15   2    4.50    2.50
   3  15  -2   -1.20    2.60
  -3  15   2    0.40    2.10
  -3  15   2   -1.00    2.00
   3  15  -2   -0.40    2.10
   3  15  -2   -5.40    3.40
  -3  15   2   -0.80    1.80
   3  15  -2   -2.00    1.60
   3 -15  -2    0.30    2.60
   3 -15  -2   -4.40    1.70
  -3 -15   2    4.10    4.40
  -3 -15   2   -2.20    2.40
  -3 -15   2   -3.30    2.10
  -3 -15   2   -1.60    1.40
   3  15  -1    1.20    1.80
   3  15  -1   -0.10    3.60
  -3  15   1    4.40    2.30
  -3  15   1    2.40    2.20
   3  15  -1    2.70    2.30
   3  15  -1    3.00    2.40
  -3  15   1    7.20    2.50
   3 -15  -1    1.10    2.00
   3 -15  -1    7.70    3.10
  -3 -15   1    4.60    2.80
   3 -15  -1    7.20    3.40
  -3 -15   1    5.10    2.90
  -3 -15   1    3.80    1.70
  -3 -15   1    6.10    4.10
   3 -15  -1   11.30    3.70
  -3  15   0   -0.40    2.00
   3  15   0   -0.40    2.20
   3  15   0   -3.40    3.50
   3  15   0    2.00    1.90
  -3  15   0    3.10    1.90
   3  15   0    3.30    2.50
  -3  15   0   -1.70    2.10
  -3  15   0    4.80    2.70
  -3 -15   0    6.90    3.00
  -3 -15   0    2.30    3.00
  -3 -15   0   -0.40    1.60
   3 -15   0   -2.40    2.30
   3 -15   0    1.50    2.40
  -3 -15   0   -2.60    4.70
   3 -15   0    0.60    2.30
  -3  15  -1    0.60    2.70
   3  15   1    1.90    2.10
   3  15   1    2.70    2.20
  -3  15  -1    1.40    2.10
  -3  15  -1    3.60    2.00
   3  15   1   -2.00    2.10
   3  15   1   -4.90    3.70
  -3  15  -1   -3.90    2.10
  -3 -15  -1   -1.30    5.20
   3 -15   1   -0.90    1.70
   3 -15   1    0.40    2.20
  -3 -15  -1   -0.40    2.50
   3 -15   1    3.10    2.90
  -3 -15  -1    1.40    2.60
  -3  15  -2    1.20    1.80
  -3  15  -2    0.40    2.10
  -3  15  -2    6.50    2.60
   3  15   2    4.70    2.30
   3  15   2    0.40    2.00
   3  15   2   -7.00    4.50
  -3 -15  -2    4.10    2.60
   3 -15   2    1.20    2.70
  -3 -15  -2   -1.60    4.80
  -3 -15  -2    0.60    2.80
  -3  15  -3    3.30    2.30
  -3  15  -3    5.70    2.40
  -3  15  -3   -2.30    2.50
   3  15   3    1.30    2.00
   3  15   3    0.30    2.10
   3  15   3   -8.00    5.60
  -3  15  -3    4.20    2.30
   3 -15   3   -2.20    2.50
  -3 -15  -3   -0.90    2.80
   3 -15   3    0.40    2.90
   3 -15   3    3.20    2.30
  -3 -15  -3    5.20    2.70
  -3  15  -4    1.90    2.40
  -3  15  -4   -5.30    2.80
   3  15   4   -1.60    1.90
  -3  15  -4    6.30    2.60
   3  15   4   -6.40    4.60
   3  15   4    0.10    2.30
  -3 -15  -4    0.20    3.20
   3 -15   4    1.60    2.50
  -3 -15  -4    7.10    2.90
   3 -15   4   -0.90    1.60
  -3  16   2    2.50    2.00
  -3  16   2    3.10    1.90
   3  16  -2   -6.40    3.40
   3  16  -2   -1.60    2.30
   3  16  -2   -1.90    2.10
   3 -16  -2    1.00    2.50
  -3 -16   2   -0.90    2.30
   3 -16  -2   -1.50    2.20
  -3 -16   2   -2.40    1.50
  -3 -16   2    1.20    2.20
  -3  16   1    8.20    2.80
  -3  16   1    0.10    2.30
  -3  16   1    1.80    2.20
   3  16  -1    1.70    3.90
  -3  16   1    3.10    2.20
   3  16  -1    6.30    3.90
  -3 -16   1   -0.20    2.50
  -3 -16   1   -1.20    1.70
   3 -16  -1    3.60    2.70
   3 -16  -1    0.60    3.00
  -3 -16   1    5.20    2.60
   3 -16  -1   -1.60    2.10
  -3  16   0   -1.90    2.20
  -3  16   0    6.00    2.60
   3  16   0    2.90    2.20
   3  16   0   -4.10    4.10
   3 -16   0    3.70    2.60
  -3 -16   0    2.40    4.70
  -3 -16   0    5.20    3.00
   3 -16   0   -0.30    2.80
   3 -16   0    0.20    2.10
  -3 -16   0    3.10    2.90
   3  16   1    4.40    2.30
  -3  16  -1    6.40    2.60
   3 -16   1    1.60    3.90
  -3 -16  -1   -0.20    2.90
  -3 -16  -1    4.30    2.70
   3 -16   1   -1.00    2.40
  -3 -16  -1   -4.80    4.70
   3  16   2   -7.30    4.50
  -3  16  -2    3.80    2.30
   3 -16   2    5.30    2.50
  -3 -16  -2    5.00    2.60
  -3 -16  -2   -2.30    5.20
   3 -16   2   -1.10    2.80
  -3 -16  -2   -2.10    2.70
   4   0  -9   -0.10    1.90
   4   0  -9    0.80    1.30
   4   0  -8   56.79    2.00
   4   0  -8   62.39    4.40
   4   0  -8   64.29    3.60
   4   0  -7   -0.30    0.50
   4   0  -7    0.40    1.50
   4   0  -7   -0.40    0.90
   4   0  -6    0.80    0.80
   4   0  -6    1.30    1.30
   4   0  -6   -0.30    0.50
   4   0  -5   -0.60    0.50
   4   0  -5   -0.40    0.50
   4   0  -5    0.60    1.10
   4   0  -5    0.60    0.50
   4   0  -4  878.01   21.90
   4   0  -4  855.91   21.20
   4   0  -4  896.91   21.50
  -4   0   4  888.51   21.40
   4   0  -3   -0.10    0.70
   4   0  -3   -1.30    0.80
   4   0  -3    1.60    0.80
  -4   0   3   -0.70    0.80
  -4   0   2   41.00    1.60
  -4   0   2   39.20    1.90
   4   0  -2   40.60    1.50
   4   0  -2   40.40    2.00
   4   0  -2   39.10    1.80
  -4   0   2   39.40    1.60
   4   0  -2   37.00    1.70
  -4   0   1   -0.40    0.90
   4   0  -1    0.20    0.40
  -4   0   1   -0.60    0.60
   4   0  -1   -0.20    0.80
  -4   0   1    0.60    0.90
   4   0  -1   -0.70    0.80
  -4   0   1    0.40    0.40
  -4   0   0  148.69    4.80
  -4   0   0  148.29    4.50
  -4   0   0  148.79    4.20
   4   0   0  150.58    4.80
   4   0   0  147.59    4.30
   4   0   0  147.69    4.50
  -4   0  -1    0.10    0.80
   4   0   1    0.10    0.80
  -4   0  -1   -0.40    1.00
   4   0   1    0.00    0.60
  -4   0  -1    0.20    0.60
   4   0   1   -0.40    1.00
   4   0   2   91.69    3.60
  -4   0  -2   94.09    3.60
   4   0   2   87.99    3.60
  -4   0  -2  100.09    4.30
  -4   0  -2   91.29    3.40
   4   0   2   94.59    3.40
   4   0   3   -1.10    0.90
   4   0   3   -0.80    0.90
   4   0   3   -1.10    1.10
  -4   0  -3   -0.10    1.00
  -4   0  -3   -0.20    0.90
  -4   0  -3   -1.50    1.10
  -4   0  -4    0.00    0.90
  -4   0  -4   -0.70    1.10
  -4   0  -4    1.20    1.00
   4   0   4   -1.80    1.00
   4   0   4    0.00    0.70
   4   0   5   -1.40    1.10
  -4   0  -5   -0.90    1.00
  -4   0  -5   -0.50    1.00
  -4   0  -5   -0.30    1.10
   4   0   6   43.60    2.90
  -4   0  -6   42.40    2.70
  -4   0  -6   47.40    2.90
  -4   0  -6   45.60    3.40
  -4   0  -7   -0.20    1.20
  -4   0  -7    0.60    1.40
  -4   0  -7   -0.90    1.30
   4   0   7   -2.40    1.30
   4   0   8   -0.60    1.30
  -4   0  -8    0.50    1.50
  -4   0  -8    0.40    1.30
  -4   0  -9    1.30    1.00
  -4   0  -9   -0.80    1.50
   4   1  -9   12.00    2.80
   4   1  -9    7.50    1.50
   4  -1  -9    7.30    1.70
   4  -1  -9   11.70    2.40
   4   1  -8    0.80    1.00
   4   1  -8   -1.40    1.70
   4  -1  -8   -0.50    0.70
   4  -1  -8    1.80    1.20
   4  -1  -8    2.50    1.80
   4   1  -7    8.30    2.10
   4   1  -7    5.30    1.20
   4  -1  -7    6.40    1.40
   4  -1  -7    6.60    1.90
   4  -1  -7    4.60    0.90
   4   1  -6   27.10    2.10
   4   1  -6   26.90    1.00
   4   1  -6   28.10    3.00
   4  -1  -6   30.90    3.60
   4  -1  -6   24.70    1.50
   4   1  -5   56.19    1.80
   4   1  -5   54.39    2.60
   4  -1  -5   56.69    2.80
   4  -1  -5   56.29    2.10
   4  -1  -5   59.19    2.10
  -4   1   4   97.99    3.50
   4   1  -4  107.39    4.00
   4   1  -4  104.39    3.20
   4   1  -4   97.29    3.00
   4  -1  -4  106.89    3.40
  -4  -1   4  103.99    3.10
   4  -1  -4  100.89    3.40
   4  -1  -4  107.49    3.20
   4   1  -3   24.00    1.70
   4   1  -3   27.50    1.50
  -4   1   3   25.40    1.70
   4   1  -3   26.00    2.00
   4  -1  -3   25.30    1.60
  -4  -1   3   22.20    1.50
   4  -1  -3   23.40    1.60
   4  -1  -3   27.80    1.30
   4   1  -2    1.00    0.30
  -4   1   2    0.80    0.40
  -4   1   2    1.70    0.70
   4   1  -2    1.00    0.80
   4   1  -2   -0.20    0.90
   4   1  -2    1.00    0.70
   4  -1  -2    0.50    0.80
  -4  -1   2    0.90    0.50
  -4  -1   2    0.40    0.80
  -4  -1   2    2.00    0.80
   4  -1  -2    1.40    0.80
   4   1  -1  246.28    6.40
   4   1  -1  253.87    7.20
  -4   1   1  258.77    6.90
   4   1  -1  264.17    7.00
  -4   1   1  248.38    6.80
  -4   1   1  262.57    7.30
  -4  -1   1  261.27    7.10
   4  -1  -1  257.17    6.80
  -4  -1   1  246.48    6.40
   4  -1  -1  265.47    7.30
   4  -1  -1  263.37    7.00
  -4  -1   1  249.97    7.20
   4   1   0   31.80    1.50
   4   1   0   33.00    1.90
   4   1   0   32.30    1.90
  -4   1   0   33.90    1.60
  -4   1   0   31.40    2.00
  -4   1   0   31.10    1.80
   4  -1   0   34.60    1.70
  -4  -1   0   28.00    2.00
  -4  -1   0   32.40    1.50
   4  -1   0   32.00    1.90
   4  -1   0   33.30    1.90
  -4  -1   0   30.60    1.80
  -4   1  -1   12.30    1.30
   4   1   1   13.90    1.70
   4   1   1   12.30    1.20
  -4   1  -1   11.50    1.60
   4   1   1   13.60    1.40
  -4   1  -1   13.40    1.40
  -4  -1  -1   12.10    1.70
   4  -1   1   13.60    1.40
   4  -1   1   13.10    1.30
  -4  -1  -1   14.70    1.40
   4  -1   1   11.40    1.60
  -4  -1  -1   13.80    1.50
   4   1   2  160.48    5.00
   4   1   2  159.28    5.20
  -4   1  -2  167.08    5.40
   4   1   2  159.08    5.40
  -4   1  -2  157.78    5.10
  -4   1  -2  169.08    5.30
  -4  -1  -2  178.78    5.40
  -4  -1  -2  170.58    5.70
  -4  -1  -2  161.08    5.10
   4  -1   2  157.28    5.30
   4  -1   2  161.88    5.00
   4  -1   2  165.18    5.20
  -4   1  -3   95.39    3.90
  -4   1  -3   89.09    3.80
  -4   1  -3   83.39    3.40
   4   1   3   84.29    3.30
   4   1   3   91.59    4.00
  -4  -1  -3   91.59    3.90
   4  -1   3   93.59    3.30
  -4  -1  -3   88.29    3.90
  -4  -1  -3   90.99    3.50
   4  -1   3   87.69    3.70
   4  -1   3   90.19    3.80
  -4   1  -4   18.80    1.90
   4   1   4   17.80    2.10
  -4   1  -4   19.20    1.70
   4   1   4   19.50    1.50
  -4   1  -4   21.20    2.20
  -4  -1  -4   18.50    1.80
  -4  -1  -4   18.60    2.00
   4  -1   4   21.60    1.40
   4  -1   4   19.80    2.10
  -4  -1  -4   19.40    2.10
   4  -1   4   17.90    1.90
  -4   1  -5    0.90    1.10
  -4   1  -5    0.20    1.00
  -4   1  -5    0.80    1.10
   4   1   5    0.10    1.20
  -4  -1  -5    0.70    1.10
  -4  -1  -5    1.40    1.10
  -4  -1  -5   -0.20    1.20
   4  -1   5    1.20    1.20
  -4   1  -6   21.90    2.70
  -4   1  -6   19.50    2.00
  -4   1  -6   20.20    2.20
   4   1   6   19.40    2.40
  -4  -1  -6   20.30    2.30
  -4  -1  -6   19.00    2.00
  -4  -1  -6   19.00    2.40
   4  -1   6   16.60    2.20
  -4   1  -7    4.70    1.70
   4   1   7    5.20    1.90
  -4   1  -7    6.50    1.50
  -4   1  -7    4.10    1.40
   4  -1   7    8.10    1.80
  -4  -1  -7    7.00    1.90
  -4  -1  -7    4.60    1.50
  -4  -1  -7    6.00    1.60
   4   1   8   -2.50    1.60
  -4   1  -8   -0.70    1.80
  -4   1  -8    3.70    1.70
  -4   1  -8    1.80    1.40
   4  -1   8   -1.60    1.40
  -4  -1  -8    0.30    1.20
  -4  -1  -8   -2.20    1.30
  -4  -1  -8    1.10    1.40
  -4   1  -9    4.30    1.10
  -4   1  -9    2.60    1.70
   4   1   9   -0.90    1.80
  -4  -1  -9    5.50    1.50
  -4  -1  -9    2.90    1.70
  -4  -1  -9    1.70    1.60
  -4  -1  -9    4.50    1.20
   4   2  -9    1.50    1.20
   4   2  -9    0.10    2.10
   4  -2  -9   -0.70    1.10
   4  -2  -9    2.50    2.00
   4   2  -8    0.10    1.00
   4   2  -8    0.60    2.00
   4  -2  -8   -0.30    1.60
   4  -2  -8   -1.00    1.10
   4   2  -7   14.90    2.60
   4   2  -7    8.90    1.30
   4   2  -7   10.00    0.70
   4  -2  -7    9.50    1.20
   4  -2  -7   12.00    2.00
   4   2  -6    6.00    1.90
   4   2  -6    7.40    1.10
   4   2  -6    6.70    0.70
   4  -2  -6    7.00    1.10
   4  -2  -6    6.80    0.90
   4  -2  -6    9.10    1.10
   4  -2  -6    6.40    1.50
  -4   2   5   -0.20    0.70
   4   2  -5    0.50    1.30
   4   2  -5    0.50    0.60
   4   2  -5    0.20    0.50
   4   2  -5    0.40    0.40
   4  -2  -5    1.10    0.90
   4  -2  -5   -0.30    0.80
   4  -2  -5    0.20    0.70
   4  -2  -5   -0.30    0.80
   4   2  -4  188.88    6.10
   4   2  -4  172.58    4.80
   4   2  -4  171.98    5.10
   4   2  -4  180.78    5.00
  -4   2   4  185.68    5.40
  -4  -2   4  180.78    4.90
   4  -2  -4  180.58    5.20
  -4  -2   4  180.28    6.00
   4  -2  -4  165.68    5.30
   4  -2  -4  183.38    5.40
   4  -2  -4  169.88    4.90
   4   2  -3   67.39    2.80
   4   2  -3   71.39    2.50
   4   2  -3   68.49    3.20
  -4   2   3   66.69    2.00
  -4   2   3   70.49    2.00
  -4   2   3   68.39    2.90
   4   2  -3   66.69    2.00
  -4  -2   3   66.99    2.60
   4  -2  -3   64.89    2.80
   4  -2  -3   70.99    2.70
  -4  -2   3   65.19    3.10
   4   2  -2    0.10    1.00
   4   2  -2    0.60    0.80
   4   2  -2    1.50    1.00
  -4  -2   2    0.90    0.90
  -4  -2   2    0.80    0.90
   4  -2  -2    0.80    0.90
   4  -2  -2   -0.40    1.00
  -4  -2   2    1.00    0.60
   4   2  -1   29.30    2.10
   4   2  -1   26.90    2.00
   4   2  -1   29.30    1.70
  -4   2   1   28.00    1.80
  -4   2   1   29.60    1.90
  -4   2   1   29.80    1.60
  -4  -2   1   33.00    2.10
  -4  -2   1   27.90    1.00
  -4  -2   1   30.30    1.90
   4  -2  -1   28.10    1.60
   4  -2  -1   28.70    1.90
  -4  -2   1   29.20    1.70
   4  -2  -1   31.60    2.00
   4   2   0   96.19    3.80
  -4   2   0   97.59    3.40
   4   2   0   98.39    3.40
  -4   2   0   99.49    3.30
  -4   2   0   95.89    3.70
  -4  -2   0   98.19    3.80
   4  -2   0   98.39    3.70
  -4  -2   0   97.99    3.30
   4  -2   0  100.49    3.50
  -4  -2   0  101.49    3.00
  -4  -2   0   99.59    3.70
   4  -2   0   99.49    3.30
   4   2   1   16.70    1.60
   4   2   1   14.30    1.90
  -4   2  -1   15.60    1.60
  -4   2  -1   18.40    1.50
  -4   2  -1   17.20    1.60
  -4  -2  -1   16.20    1.80
   4  -2   1   16.20    1.70
  -4  -2  -1   16.80    1.40
  -4  -2  -1   17.60    1.60
   4  -2   1   17.20    1.50
   4  -2   1   18.60    1.70
  -4   2  -2   94.89    3.80
  -4   2  -2   85.19    3.40
  -4   2  -2   94.99    3.70
   4   2   2   93.19    4.00
   4   2   2   90.49    3.50
   4  -2   2   85.49    3.60
   4  -2   2   89.69    3.80
  -4  -2  -2   92.89    3.90
  -4  -2  -2   92.29    3.50
   4  -2   2   91.29    3.50
  -4  -2  -2   92.09    3.70
  -4   2  -3   41.00    2.40
  -4   2  -3   45.90    2.60
   4   2   3   46.80    2.80
   4   2   3   43.80    2.30
  -4   2  -3   44.10    2.70
  -4  -2  -3   44.80    2.70
  -4  -2  -3   44.40    2.90
   4  -2   3   47.40    2.40
  -4  -2  -3   47.40    2.60
   4  -2   3   41.40    2.70
   4  -2   3   42.80    2.60
  -4   2  -4    1.60    1.00
  -4   2  -4    2.60    1.10
  -4   2  -4    2.40    1.00
   4   2   4    2.10    0.90
   4   2   4    1.60    1.30
   4  -2   4    2.00    0.70
   4  -2   4    0.90    1.00
  -4  -2  -4    1.00    1.10
  -4  -2  -4    1.20    1.30
  -4  -2  -4    1.70    1.10
   4  -2   4    2.10    1.10
  -4   2  -5    3.80    1.40
   4   2   5    3.50    0.70
   4   2   5    2.80    0.60
   4   2   5    2.10    1.50
  -4   2  -5    2.70    1.20
  -4   2  -5    4.70    1.40
   4  -2   5    2.70    1.20
  -4  -2  -5    3.60    1.30
  -4  -2  -5    2.50    1.30
  -4  -2  -5    4.50    1.50
   4  -2   5    3.40    1.30
   4   2   6    7.20    1.90
  -4   2  -6    8.60    1.50
  -4   2  -6    5.90    1.60
  -4   2  -6    5.90    1.50
   4  -2   6    8.30    1.70
  -4  -2  -6    8.60    1.80
  -4  -2  -6    5.40    1.50
  -4  -2  -6    8.80    1.80
  -4   2  -7   44.50    3.60
  -4   2  -7   41.40    2.90
  -4   2  -7   40.70    2.70
   4   2   7   45.90    3.30
   4  -2   7   41.80    2.90
  -4  -2  -7   44.90    3.80
  -4  -2  -7   43.50    2.90
  -4  -2  -7   41.00    2.90
   4   2   8    9.40    2.30
  -4   2  -8   11.80    2.70
  -4   2  -8    7.80    2.00
  -4   2  -8    9.50    1.80
  -4  -2  -8    8.40    2.00
  -4  -2  -8   11.20    1.90
   4  -2   8   13.50    2.00
  -4  -2  -8   10.40    2.00
  -4   2  -9    1.50    1.70
  -4   2  -9    0.70    1.00
  -4  -2  -9    0.50    1.50
  -4  -2  -9    4.20    1.60
  -4  -2  -9   -1.00    1.60
  -4  -2  -9    3.50    1.20
   4   3  -9    3.70    1.30
   4   3  -9    3.40    0.60
   4  -3  -9    8.30    2.20
   4  -3  -9    3.90    1.50
   4   3  -8   -1.70    0.50
   4   3  -8   -2.00    1.90
   4   3  -8   -0.70    0.90
   4  -3  -8    0.30    1.60
   4  -3  -8   -0.40    1.00
   4  -3  -8    0.10    1.40
   4   3  -7    2.50    0.60
   4   3  -7    1.50    1.00
   4   3  -7    1.40    1.90
   4  -3  -7    2.10    0.90
   4  -3  -7    2.40    1.80
   4  -3  -7    1.80    1.10
   4  -3  -7    1.70    0.80
   4   3  -6    1.40    0.60
   4   3  -6    1.60    0.80
   4   3  -6    3.20    1.80
   4  -3  -6    1.70    1.00
   4  -3  -6    0.90    1.10
   4   3  -5    0.50    0.60
  -4   3   5    0.10    0.90
   4   3  -5    0.30    0.70
   4   3  -5   -0.50    1.30
   4   3  -5    0.10    0.60
   4  -3  -5   -0.30    0.80
  -4  -3   5    0.30    0.50
  -4  -3   5   -0.30    0.40
   4  -3  -5    0.10    0.90
   4  -3  -5    1.50    1.10
   4  -3  -5   -0.60    0.80
  -4   3   4    4.40    1.20
   4   3  -4    2.40    0.50
   4   3  -4    3.10    1.00
   4   3  -4    5.10    1.50
   4   3  -4    3.30    0.80
   4  -3  -4    3.50    1.00
   4  -3  -4    3.10    0.60
   4  -3  -4    1.40    0.60
  -4  -3   4    3.10    0.90
  -4  -3   4    2.00    0.90
   4  -3  -4    4.20    1.20
   4  -3  -4    1.60    1.00
  -4  -3   4    2.60    1.30
   4   3  -3    5.20    1.10
  -4   3   3    6.30    0.90
  -4   3   3    5.20    0.90
   4   3  -3    5.60    1.40
   4   3  -3    5.90    0.50
   4   3  -3    7.10    1.80
  -4   3   3    7.10    1.40
   4  -3  -3    6.10    1.40
  -4  -3   3    5.80    1.60
   4  -3  -3    4.20    1.20
   4  -3  -3    6.20    1.50
  -4  -3   3    5.80    1.30
   4   3  -2   44.30    2.70
  -4   3   2   46.40    2.30
  -4   3   2   43.50    2.60
   4   3  -2   54.39    3.10
   4   3  -2   51.19    2.40
  -4  -3   2   47.30    2.20
   4  -3  -2   49.80    2.50
  -4  -3   2   49.70    3.00
   4  -3  -2   45.60    2.60
  -4   3   1   20.20    1.60
  -4   3   1   20.80    1.90
   4   3  -1   15.40    2.00
   4   3  -1   17.30    2.00
   4   3  -1   18.90    1.80
  -4   3   1   18.50    1.30
   4  -3  -1   20.50    1.60
  -4  -3   1   20.40    2.10
   4  -3  -1   16.30    1.70
   4  -3  -1   19.30    1.80
  -4  -3   1   15.40    1.70
  -4  -3   1   18.20    0.80
  -4  -3   1   18.30    1.50
   4   3   0   19.10    1.70
   4   3   0   15.80    1.90
  -4   3   0   20.00    1.90
  -4   3   0   21.10    1.60
  -4   3   0   17.90    1.80
  -4   3   0   19.60    1.70
   4  -3   0   17.60    1.80
  -4  -3   0   18.20    2.10
  -4  -3   0   19.30    1.90
   4  -3   0   19.70    1.80
  -4  -3   0   20.20    1.20
  -4  -3   0   21.20    1.80
   4  -3   0   20.90    1.60
  -4   3  -1    0.70    0.70
  -4   3  -1    1.10    1.10
  -4   3  -1   -0.10    1.20
   4   3   1    0.30    1.30
   4  -3   1    0.80    0.80
  -4  -3  -1    0.10    1.30
   4  -3   1    0.30    1.00
  -4  -3  -1    0.20    0.70
  -4  -3  -1    0.10    1.30
   4  -3   1   -0.80    1.10
  -4  -3  -1    0.90    1.00
  -4   3  -2   26.00    2.00
   4   3   2   27.20    2.30
  -4   3  -2   28.80    2.20
   4   3   2   25.90    2.50
  -4   3  -2   25.30    2.30
   4  -3   2   25.20    2.20
   4  -3   2   22.50    2.20
   4  -3   2   26.50    2.10
  -4  -3  -2   27.20    2.10
  -4  -3  -2   28.10    2.30
  -4  -3  -2   21.40    2.30
  -4   3  -3    1.50    1.20
   4   3   3    0.30    1.20
   4   3   3    1.10    1.10
  -4   3  -3    0.60    1.00
  -4   3  -3    1.30    1.00
  -4  -3  -3    2.00    1.00
   4  -3   3    0.80    0.90
   4  -3   3    1.50    1.10
   4  -3   3    2.20    1.00
  -4  -3  -3    0.50    1.30
  -4  -3  -3    2.40    1.10
  -4   3  -4    4.00    1.20
  -4   3  -4    5.10    1.30
   4   3   4    6.00    1.70
  -4   3  -4    5.20    1.50
   4   3   4    4.60    1.10
  -4  -3  -4    5.20    1.30
   4  -3   4    4.50    1.20
  -4  -3  -4    4.40    1.40
   4  -3   4    4.40    0.90
   4  -3   4    5.30    1.40
  -4  -3  -4    4.00    1.30
  -4   3  -5   14.80    2.00
   4   3   5   13.90    1.80
  -4   3  -5   13.60    1.90
   4   3   5   16.40    2.40
  -4   3  -5   12.70    1.70
   4   3   5   12.70    1.40
  -4  -3  -5   15.10    2.00
   4  -3   5   15.00    2.00
  -4  -3  -5   19.00    2.10
  -4  -3  -5   16.60    2.30
   4  -3   5   10.50    1.70
  -4   3  -6    2.00    1.40
  -4   3  -6    3.60    1.50
   4   3   6    2.50    1.80
  -4   3  -6    0.30    1.20
  -4   3  -6    3.10    2.00
  -4  -3  -6    0.70    1.40
  -4  -3  -6    2.00    1.40
   4  -3   6    1.80    1.40
   4  -3   6    1.20    1.30
  -4  -3  -6    2.20    1.60
   4   3   7   11.10    2.30
  -4   3  -7   10.20    2.80
  -4   3  -7    8.40    1.90
  -4   3  -7    8.90    1.70
  -4   3  -7    8.40    1.70
  -4  -3  -7    9.80    2.00
  -4  -3  -7    7.80    1.90
   4  -3   7   12.40    2.00
  -4  -3  -7   13.60    2.00
  -4   3  -8    6.30    1.90
   4   3   8    5.00    2.30
  -4   3  -8    6.20    1.60
  -4   3  -8    6.60    2.30
  -4   3  -8    5.60    1.50
  -4  -3  -8    7.00    1.90
   4  -3   8    5.00    1.60
   4  -3   8    8.30    1.70
  -4  -3  -8    8.30    1.70
  -4  -3  -8    8.70    2.00
  -4   3  -9    5.70    2.20
  -4   3  -9    2.40    1.20
  -4   3  -9    6.30    2.10
  -4  -3  -9    5.40    1.80
  -4  -3  -9    2.00    1.80
   4   4  -9   -2.70    2.10
   4   4  -9   -1.00    1.10
   4   4  -9   -0.90    0.70
   4  -4  -9    1.40    1.40
   4  -4  -9    3.40    1.80
   4   4  -8   -1.60    1.90
   4   4  -8    0.30    1.00
   4  -4  -8    0.60    1.20
   4  -4  -8    1.00    1.50
   4  -4  -8    1.20    0.80
   4  -4  -8    1.60    0.70
   4   4  -7    2.50    0.80
   4   4  -7    0.90    0.90
   4   4  -7    2.00    2.00
   4  -4  -7    3.10    1.10
   4  -4  -7    2.90    1.30
   4  -4  -7    4.00    1.30
   4   4  -6    9.80    2.20
   4   4  -6   10.70    1.10
   4   4  -6    9.70    1.40
   4  -4  -6    9.60    1.60
   4  -4  -6   10.10    1.50
   4  -4  -6   10.00    1.50
   4  -4  -6   12.30    1.80
   4   4  -5   38.80    3.40
   4   4  -5   35.90    1.80
   4   4  -5   36.30    1.90
  -4  -4   5   34.60    3.40
  -4  -4   5   39.20    1.80
   4  -4  -5   36.70    2.30
   4  -4  -5   40.70    2.00
   4  -4  -5   34.10    2.30
   4  -4  -5   41.70    2.60
   4   4  -4    9.30    1.20
  -4   4   4   10.30    0.80
  -4   4   4   10.00    0.80
  -4   4   4   13.40    1.80
   4   4  -4   11.70    1.50
   4   4  -4   10.30    0.90
   4  -4  -4    9.60    1.40
   4  -4  -4   10.60    1.00
   4  -4  -4   10.80    1.60
   4  -4  -4   13.00    1.80
  -4  -4   4   13.30    2.20
  -4  -4   4   10.60    1.30
   4   4  -3   25.50    2.00
  -4   4   3   27.40    1.70
   4   4  -3   33.50    2.80
   4   4  -3   27.10    1.80
  -4   4   3   27.00    1.70
   4  -4  -3   22.60    1.90
  -4  -4   3   24.00    1.90
  -4  -4   3   26.00    2.60
   4  -4  -3   25.50    2.10
   4  -4  -3   31.90    2.40
   4  -4  -3   25.20    1.20
  -4   4   2   25.60    2.50
   4   4  -2   31.00    2.80
   4   4  -2   28.70    2.00
  -4   4   2   24.80    1.40
  -4   4   2   22.60    1.90
  -4   4   2   23.90    1.80
   4   4  -2   20.40    2.20
  -4  -4   2   24.30    1.70
   4  -4  -2   30.40    2.10
  -4  -4   2   23.80    0.80
   4  -4  -2   26.50    2.30
   4  -4  -2   23.80    2.10
  -4  -4   2   27.20    2.60
   4   4  -1   83.29    3.90
  -4   4   1   86.19    3.20
  -4   4   1   89.49    3.60
  -4   4   1   90.49    3.90
   4   4  -1   95.29    4.50
   4  -4  -1   89.89    3.70
  -4  -4   1   88.19    3.30
  -4  -4   1   97.29    4.20
   4  -4  -1   89.89    3.50
  -4  -4   1   83.49    3.80
   4  -4  -1   84.79    3.80
   4   4   0   18.90    1.90
  -4   4   0   17.60    2.10
   4   4   0   16.60    2.50
  -4   4   0   19.60    1.90
  -4   4   0   16.00    1.80
   4   4   0   19.60    2.40
  -4   4   0   14.40    2.00
  -4  -4   0   17.80    1.80
   4  -4   0   15.30    1.70
   4  -4   0   17.20    2.00
  -4  -4   0   20.00    2.30
  -4  -4   0   18.00    2.50
   4  -4   0   17.20    1.90
  -4   4  -1  179.48    5.80
   4   4   1  188.28    5.70
   4   4   1  177.18    6.30
  -4   4  -1  183.78    5.80
  -4  -4  -1  182.68    6.30
  -4  -4  -1  171.68    5.60
   4  -4   1  183.78    5.80
   4  -4   1  181.48    5.70
   4  -4   1  169.68    6.00
  -4  -4  -1  181.98    6.50
   4   4   2   88.49    3.60
  -4   4  -2   84.19    3.60
  -4   4  -2   94.09    3.80
   4   4   2   83.99    4.10
  -4   4  -2   84.49    4.60
  -4   4  -2   90.29    4.00
  -4  -4  -2   93.19    3.70
  -4  -4  -2   84.49    4.60
   4  -4   2   90.39    3.90
  -4  -4  -2   86.09    4.10
   4  -4   2   86.49    3.50
   4  -4   2   87.29    3.70
  -4   4  -3    0.70    1.50
  -4   4  -3    3.10    1.10
  -4   4  -3    5.20    1.60
   4   4   3    4.50    1.60
   4   4   3    3.40    1.20
  -4   4  -3    3.40    1.20
   4  -4   3    4.50    1.40
   4  -4   3    2.00    1.00
  -4  -4  -3    6.60    1.40
   4  -4   3    4.20    1.10
  -4  -4  -3    2.90    1.40
  -4   4  -4    2.40    1.10
   4   4   4    2.30    1.60
   4   4   4    1.10    1.10
  -4   4  -4    2.70    1.30
  -4   4  -4    0.80    1.10
  -4   4  -4    2.20    1.80
  -4  -4  -4    1.70    1.50
   4  -4   4    1.70    1.00
   4  -4   4    2.10    1.30
  -4  -4  -4    2.70    1.20
  -4  -4  -4    1.00    1.20
  -4   4  -5   24.90    3.60
   4   4   5   20.80    1.80
   4   4   5   22.60    2.80
  -4   4  -5   19.90    2.20
  -4   4  -5   20.40    2.30
   4   4   5   19.10    1.80
  -4   4  -5   21.70    2.20
   4  -4   5   17.10    3.50
   4  -4   5   16.80    2.10
  -4  -4  -5   21.30    2.30
  -4  -4  -5   16.50    2.10
  -4  -4  -5   19.00    2.50
  -4   4  -6   59.99    3.40
  -4   4  -6   61.09    5.30
   4   4   6   64.99    4.00
  -4   4  -6   65.09    4.00
  -4   4  -6   61.49    3.30
   4  -4   6   64.89    3.40
  -4  -4  -6   64.39    3.70
   4  -4   6   59.79    3.90
  -4   4  -7   22.30    3.50
  -4   4  -7   21.60    2.30
  -4   4  -7   25.00    2.50
  -4   4  -7   18.00    2.40
   4   4   7   24.20    3.20
   4  -4   7   25.20    2.40
  -4  -4  -7   23.90    2.70
  -4  -4  -7   15.90    2.40
   4  -4   7   22.80    2.40
  -4  -4  -7   15.00    2.20
  -4   4  -8    2.30    1.60
  -4   4  -8    9.90    2.80
  -4   4  -8    5.00    1.60
  -4   4  -8    5.30    1.50
  -4  -4  -8    6.60    2.00
  -4  -4  -8    6.20    1.70
   4  -4   8    8.20    1.80
  -4  -4  -8    4.00    1.80
  -4   4  -9   -1.50    1.00
  -4   4  -9   -3.80    1.40
  -4   4  -9    2.20    1.50
  -4  -4  -9    1.40    1.70
  -4  -4  -9    0.00    1.60
  -4  -4  -9   -4.30    1.70
  -4  -4  -9    2.90    1.40
   4   5  -8    0.80    1.00
   4  -5  -8    2.50    1.20
   4  -5  -8    5.60    1.70
   4  -5  -8    1.90    1.00
   4   5  -7   16.90    1.90
   4   5  -7   22.60    3.60
   4  -5  -7   17.50    2.20
   4  -5  -7   19.90    2.00
   4  -5  -7   20.70    2.40
   4  -5  -7   18.40    2.10
   4   5  -6   40.20    3.20
   4   5  -6   39.00    4.10
   4  -5  -6   39.30    2.80
   4  -5  -6   37.70    2.80
   4  -5  -6   41.10    2.60
  -4  -5   6   40.60    1.40
  -4  -5   6   40.70    1.40
   4  -5  -6   39.50    2.70
   4   5  -5   40.30    3.70
   4   5  -5   33.80    2.20
   4   5  -5   34.40    1.80
  -4   5   5   35.90    2.60
   4  -5  -5   34.80    2.60
  -4  -5   5   37.10    2.10
  -4  -5   5   34.60    3.80
   4  -5  -5   35.40    2.60
  -4  -5   5   35.70    2.10
   4  -5  -5   38.00    2.70
   4  -5  -5   34.70    2.50
  -4   5   4   70.09    3.50
  -4   5   4   69.39    2.50
   4   5  -4   64.89    3.10
  -4   5   4   72.49    2.70
   4   5  -4   67.29    2.30
   4   5  -4   77.39    4.30
   4  -5  -4   65.89    3.50
   4  -5  -4   65.29    3.30
  -4  -5   4   66.59    3.00
  -4  -5   4   70.29    3.10
  -4  -5   4   75.19    4.20
   4  -5  -4   66.79    3.30
   4  -5  -4   67.59    2.50
  -4   5   3  215.68    6.30
   4   5  -3  195.78    6.70
   4   5  -3  218.98    6.30
   4   5  -3  222.08    7.50
  -4   5   3  209.68    7.00
  -4   5   3  220.38    6.30
   4  -5  -3  200.78    6.90
   4  -5  -3  206.38    5.80
  -4  -5   3  211.28    5.40
  -4  -5   3  214.78    6.80
   4  -5  -3  226.38    6.90
  -4  -5   3  212.48    6.70
  -4  -5   3  217.18    7.40
   4  -5  -3  222.28    7.10
   4   5  -2    3.50    1.20
  -4   5   2    2.50    1.10
   4   5  -2    1.70    1.50
  -4   5   2    1.80    1.10
   4   5  -2    3.50    1.60
  -4   5   2    3.10    0.90
  -4   5   2    2.80    1.40
   4  -5  -2   -0.60    1.30
  -4  -5   2    1.80    0.40
  -4  -5   2   -0.30    1.30
  -4  -5   2    2.10    1.50
   4  -5  -2    1.10    0.80
   4  -5  -2    2.90    1.50
   4  -5  -2    2.70    1.10
   4  -5  -2    1.70    1.20
  -4  -5   2    1.30    0.90
   4   5  -1   12.80    1.60
  -4   5   1   14.70    1.80
  -4   5   1   12.50    1.70
   4   5  -1   15.90    2.20
  -4   5   1   12.60    2.00
   4   5  -1   14.60    2.20
   4  -5  -1   10.80    1.50
   4  -5  -1    9.30    1.90
   4  -5  -1   13.10    1.50
   4  -5  -1   15.50    1.80
   4  -5  -1   12.80    2.10
  -4  -5   1   14.00    2.10
  -4  -5   1   15.50    1.70
  -4  -5   1   12.00    2.00
  -4   5   0  585.94   15.80
  -4   5   0  622.44   15.90
  -4   5   0  591.74   15.70
  -4   5   0  590.84   16.20
   4   5   0  581.04   16.30
   4   5   0  609.84   15.60
   4   5   0  600.74   16.40
   4  -5   0  635.34   16.00
  -4  -5   0  583.14   16.20
  -4  -5   0  597.04   16.40
   4  -5   0  592.74   16.20
   4  -5   0  589.74   15.70
  -4  -5   0  590.84   15.50
   4   5   1   -0.30    1.20
  -4   5  -1    0.30    1.30
   4   5   1    1.10    1.60
  -4   5  -1   -1.10    1.40
  -4   5  -1    2.40    1.00
  -4   5  -1   -1.40    1.40
  -4  -5  -1    1.50    1.60
   4  -5   1    1.50    0.90
   4  -5   1    0.20    1.40
  -4  -5  -1    2.70    1.30
   4  -5   1    0.30    1.40
  -4   5  -2  122.09    4.90
  -4   5  -2  120.69    5.30
   4   5   2  115.89    5.00
  -4   5  -2  117.29    4.50
   4   5   2  118.69    4.30
  -4   5  -2  112.19    4.40
  -4  -5  -2  118.79    4.40
  -4  -5  -2  110.09    5.10
   4  -5   2  111.99    4.60
   4  -5   2  125.69    4.50
  -4  -5  -2  119.69    5.00
   4  -5   2  121.09    4.50
  -4   5  -3    3.30    1.40
   4   5   3    2.60    1.60
  -4   5  -3    1.20    1.60
  -4   5  -3    2.30    1.00
   4   5   3    1.70    1.20
  -4   5  -3    1.80    1.10
  -4  -5  -3    2.70    1.30
   4  -5   3    1.70    1.20
  -4  -5  -3    2.20    1.60
   4  -5   3    1.70    1.00
  -4  -5  -3    1.80    1.50
   4  -5   3    0.40    1.00
  -4   5  -4    6.00    1.40
   4   5   4    6.40    1.40
  -4   5  -4    5.50    1.40
   4   5   4    9.40    2.10
  -4   5  -4    6.30    2.00
  -4   5  -4    7.10    1.60
  -4  -5  -4    6.10    1.60
  -4  -5  -4    8.80    2.00
   4  -5   4    8.00    1.60
   4  -5   4    5.70    1.40
  -4   5  -5   15.30    2.20
  -4   5  -5   15.90    2.10
   4   5   5   18.60    2.00
   4   5   5   20.00    2.80
  -4   5  -5   15.20    2.80
  -4   5  -5   13.70    1.80
   4   5   5   17.90    2.10
  -4  -5  -5   14.80    2.10
   4  -5   5   14.60    2.10
   4  -5   5   13.10    3.10
  -4  -5  -5   10.90    1.90
  -4  -5  -5   17.60    2.60
  -4   5  -6   19.80    3.80
  -4   5  -6   18.00    2.20
   4   5   6   16.00    2.80
   4   5   6   16.70    1.30
   4   5   6   20.60    2.00
  -4   5  -6   17.60    2.40
  -4   5  -6   17.30    2.70
  -4  -5  -6   15.70    2.30
  -4  -5  -6   17.50    2.40
  -4  -5  -6   20.10    2.70
   4  -5   6   18.50    2.30
   4  -5   6   18.10    2.40
  -4   5  -7   -1.90    1.30
  -4   5  -7    0.30    1.40
  -4   5  -7   -0.70    1.30
   4   5   7    0.50    2.00
  -4  -5  -7    0.50    1.60
   4  -5   7   -1.60    1.50
  -4  -5  -7   -1.90    1.50
   4  -5   7    0.90    1.40
  -4  -5  -7   -1.70    1.70
   4  -5   7    0.30    1.30
  -4   5  -8    3.50    1.80
   4   5   8    0.70    2.90
  -4   5  -8    8.60    2.60
  -4   5  -8    4.50    1.50
   4  -5   8    4.10    1.80
  -4  -5  -8    7.90    2.00
  -4  -5  -8    5.30    2.10
  -4  -5  -8    5.80    2.00
   4  -5   8    9.50    1.90
  -4  -5  -8    4.50    1.60
   4   6  -9   52.29    3.30
   4   6  -9   51.19    2.80
   4   6  -9   52.79    5.80
   4  -6  -9   57.29    4.10
   4   6  -8   19.70    2.20
   4   6  -8   16.90    1.80
   4   6  -8   23.00    3.90
   4  -6  -8   21.10    2.40
   4  -6  -8   19.30    2.40
   4  -6  -8   23.90    2.10
   4   6  -7   -1.50    1.00
   4   6  -7    0.60    0.90
   4   6  -7    0.70    2.30
   4  -6  -7    0.30    1.40
   4  -6  -7    0.20    1.40
   4  -6  -7    1.00    1.40
   4   6  -6    8.30    2.60
   4  -6  -6    4.90    1.40
  -4  -6   6    6.60    1.20
   4  -6  -6    4.90    1.70
   4  -6  -6    7.80    1.80
  -4  -6   6    6.30    1.10
   4   6  -5    0.90    0.60
   4   6  -5    1.00    1.80
   4   6  -5    0.40    1.30
   4   6  -5    1.30    1.10
  -4   6   5    0.70    1.40
  -4  -6   5    1.70    1.90
   4  -6  -5    1.50    1.50
   4  -6  -5    1.80    1.50
  -4  -6   5    0.40    1.20
   4  -6  -5    2.20    1.60
   4  -6  -5    1.70    1.80
  -4  -6   5    1.30    1.30
   4   6  -4    7.30    1.70
  -4   6   4    6.20    1.20
   4   6  -4    6.50    1.30
   4   6  -4    6.70    2.00
  -4   6   4    9.70    1.30
   4  -6  -4   10.30    2.00
   4  -6  -4    7.50    1.40
  -4  -6   4    6.60    1.50
  -4  -6   4    8.50    1.60
  -4  -6   4    9.00    2.30
  -4  -6   4    6.20    0.70
   4  -6  -4    9.90    2.00
   4  -6  -4    6.10    1.60
  -4   6   3  199.08    5.90
   4   6  -3  196.98    6.00
  -4   6   3  196.38    6.00
  -4   6   3  187.18    6.70
   4   6  -3  191.58    7.20
   4   6  -3  177.18    6.40
   4  -6  -3  189.78    6.80
  -4  -6   3  193.68    5.10
   4  -6  -3  203.18    6.60
  -4  -6   3  187.88    7.10
  -4  -6   3  190.58    6.50
   4  -6  -3  188.08    6.70
  -4   6   2   23.80    2.20
  -4   6   2   22.60    2.40
  -4   6   2   24.10    2.10
   4   6  -2   23.40    2.90
   4   6  -2   24.80    2.20
   4   6  -2   24.40    2.50
  -4   6   2   22.20    1.80
  -4  -6   2   19.30    2.30
   4  -6  -2   22.40    2.40
  -4  -6   2   21.90    2.80
   4  -6  -2   26.80    2.20
   4  -6  -2   18.60    1.80
  -4  -6   2   23.50    2.20
   4  -6  -2   23.00    2.40
   4  -6  -2   21.30    2.30
  -4  -6   2   24.20    1.20
  -4   6   1    6.60    1.40
   4   6  -1    7.60    1.90
  -4   6   1    9.40    1.50
   4   6  -1    7.50    1.40
   4   6  -1    5.50    1.70
  -4   6   1    6.60    1.80
   4  -6  -1    8.00    1.30
  -4  -6   1    6.40    1.30
  -4  -6   1    9.60    2.20
   4  -6  -1    7.40    1.90
   4  -6  -1    4.90    1.60
  -4  -6   1    7.10    1.80
   4  -6  -1    5.20    1.50
   4  -6  -1    6.10    1.40
   4   6   0    7.50    1.50
  -4   6   0    7.10    1.50
  -4   6   0    7.00    1.30
  -4   6   0    7.10    2.20
   4   6   0    8.60    2.00
   4   6   0    7.10    1.90
  -4   6   0   10.80    1.80
   4  -6   0    5.70    1.60
  -4  -6   0    7.40    1.90
   4  -6   0    7.70    1.30
   4  -6   0    5.60    1.50
  -4  -6   0   10.50    1.60
  -4  -6   0    9.30    2.10
   4  -6   0   11.40    2.50
   4  -6   0    5.80    1.70
  -4   6  -1   -0.20    1.30
  -4   6  -1   -0.30    1.30
   4   6   1    1.10    1.20
  -4   6  -1    1.00    1.10
   4   6   1    1.90    1.60
  -4   6  -1    0.50    0.90
  -4  -6  -1    1.20    1.60
   4  -6   1    0.10    1.30
  -4  -6  -1    0.20    1.50
   4  -6   1    0.40    0.80
   4  -6   1    0.70    1.40
  -4  -6  -1    1.10    1.20
   4  -6   1    0.10    1.40
  -4   6  -2   45.50    2.90
   4   6   2   47.80    2.90
  -4   6  -2   44.60    3.50
   4   6   2   41.60    3.20
  -4   6  -2   43.90    2.70
  -4   6  -2   44.20    3.00
  -4  -6  -2   43.10    3.40
  -4  -6  -2   41.50    2.70
  -4  -6  -2   45.50    3.20
   4  -6   2   41.70    2.90
   4  -6   2   44.00    2.60
   4  -6   2   44.30    2.70
  -4   6  -3  130.59    5.40
  -4   6  -3  130.79    5.10
   4   6   3  136.19    5.70
   4   6   3  131.99    4.90
  -4   6  -3  124.09    4.90
  -4   6  -3  132.09    6.10
   4  -6   3  125.59    5.00
   4  -6   3  125.49    5.20
  -4  -6  -3  124.89    4.90
  -4  -6  -3  126.69    5.90
   4  -6   3  131.29    4.70
  -4  -6  -3  127.09    5.50
  -4   6  -4    1.50    2.10
  -4   6  -4    2.30    1.40
  -4   6  -4    2.10    1.20
   4   6   4    2.90    1.40
  -4   6  -4    2.30    1.50
   4   6   4    2.40    1.80
  -4  -6  -4    4.50    2.20
  -4  -6  -4    1.60    1.30
   4  -6   4    3.40    1.60
  -4  -6  -4    1.90    1.70
   4  -6   4    2.80    1.30
  -4   6  -5   11.10    1.80
   4   6   5   10.70    1.60
   4   6   5   11.30    1.60
  -4   6  -5    9.60    1.80
  -4   6  -5   11.10    2.90
   4   6   5   13.60    2.70
  -4   6  -5    9.10    2.00
  -4  -6  -5    7.10    2.80
  -4  -6  -5   10.60    2.40
   4  -6   5    9.50    1.70
  -4  -6  -5   11.40    2.10
   4  -6   5   11.10    2.00
   4  -6   5   10.10    2.00
   4   6   6   21.50    1.80
   4   6   6   21.50    3.30
  -4   6  -6   22.70    2.70
  -4   6  -6   22.60    2.60
  -4   6  -6   24.00    3.00
   4   6   6   22.50    1.90
  -4   6  -6   22.70    3.60
   4  -6   6   21.30    2.60
   4  -6   6   18.70    2.40
  -4  -6  -6   22.40    2.80
  -4  -6  -6   20.00    2.50
  -4  -6  -6   23.20    2.90
  -4  -6  -6   25.50    3.10
  -4   6  -7   -0.20    1.50
  -4   6  -7    0.20    1.40
   4   6   7   -3.90    2.10
  -4   6  -7    1.90    2.20
  -4   6  -7   -0.20    1.60
  -4  -6  -7    1.20    1.80
   4  -6   7   -1.20    1.60
   4  -6   7    2.40    1.50
  -4  -6  -7    2.40    1.60
   4  -6   7   -0.80    1.20
  -4  -6  -7    1.00    1.40
  -4  -6  -7   -4.00    1.50
  -4   6  -8    0.10    1.60
  -4   6  -8    4.10    2.20
   4   6   8   -3.50    2.40
  -4   6  -8   -0.10    1.30
  -4   6  -8    0.20    1.50
  -4  -6  -8    4.00    1.70
  -4  -6  -8    0.30    1.40
  -4  -6  -8   -3.10    1.80
  -4  -6  -8    0.20    1.90
   4   7  -8    3.30    3.80
   4  -7  -8    4.10    1.50
   4  -7  -8    4.00    1.60
   4   7  -7   15.30    3.10
   4   7  -7   16.80    1.90
   4  -7  -7   17.80    2.30
   4  -7  -7   19.30    2.50
   4  -7  -7   20.60    2.60
   4   7  -6    2.90    1.30
   4   7  -6    3.20    2.30
  -4  -7   6    2.90    1.30
  -4  -7   6    3.30    1.20
   4  -7  -6    2.90    1.70
   4  -7  -6    4.00    1.80
  -4  -7   6    5.90    2.50
   4  -7  -6    1.20    1.40
   4  -7  -6    3.40    1.80
  -4   7   5    4.90    1.00
  -4   7   5    8.40    2.10
   4   7  -5    5.10    1.50
  -4   7   5    4.80    1.00
   4   7  -5    6.30    0.90
   4   7  -5    6.40    1.80
   4   7  -5    5.30    2.20
   4  -7  -5    6.80    1.90
   4  -7  -5    6.30    1.40
   4  -7  -5    4.80    1.80
   4  -7  -5    6.90    1.80
  -4  -7   5    7.20    1.60
  -4  -7   5    6.80    1.70
   4   7  -4    2.90    1.90
   4   7  -4   -0.10    1.20
  -4   7   4   -0.10    1.10
  -4   7   4   -0.80    1.00
   4   7  -4   -1.00    1.40
  -4   7   4    0.90    1.60
  -4  -7   4    0.10    0.50
  -4  -7   4   -1.00    1.60
  -4  -7   4   -1.50    1.30
  -4  -7   4   -0.30    1.40
   4  -7  -4    1.10    1.10
   4  -7  -4    1.50    1.50
   4  -7  -4   -0.20    1.40
   4  -7  -4   -1.00    1.50
  -4   7   3    3.80    1.30
   4   7  -3    3.20    2.00
   4   7  -3    1.60    1.40
  -4   7   3    3.30    1.30
  -4   7   3    2.90    1.60
   4   7  -3    3.40    1.40
  -4  -7   3    3.50    1.50
   4  -7  -3    2.60    1.10
  -4  -7   3    3.50    1.80
   4  -7  -3    2.10    1.50
   4  -7  -3    3.70    1.60
   4  -7  -3    4.60    1.70
  -4   7   2   32.50    2.50
   4   7  -2   31.60    3.20
  -4   7   2   26.40    2.40
   4   7  -2   29.40    2.70
  -4   7   2   30.20    2.20
   4   7  -2   28.10    2.30
  -4   7   2   28.20    2.80
  -4  -7   2   29.60    1.60
   4  -7  -2   32.70    2.80
   4  -7  -2   26.70    2.30
  -4  -7   2   25.70    2.90
   4  -7  -2   30.10    2.50
   4  -7  -2   29.60    2.60
   4  -7  -2   26.00    2.60
  -4  -7   2   27.70    2.60
  -4  -7   2   30.00    2.60
  -4   7   1   66.89    3.80
   4   7  -1   62.19    3.90
  -4   7   1   63.69    3.40
  -4   7   1   69.59    3.70
   4   7  -1   66.59    3.80
   4   7  -1   67.49    3.30
   4  -7  -1   68.79    3.60
   4  -7  -1   67.59    3.90
  -4  -7   1   66.19    4.00
   4  -7  -1   58.59    3.30
  -4  -7   1   67.29    3.20
   4  -7  -1   68.19    3.40
  -4  -7   1   67.49    3.80
   4  -7  -1   66.99    3.70
  -4  -7   1   62.39    3.70
  -4   7   0    1.90    1.60
  -4   7   0    1.30    1.30
  -4   7   0    4.00    1.30
   4   7   0    3.40    1.40
   4   7   0    1.50    1.60
   4   7   0    1.60    1.60
   4  -7   0    1.90    1.50
  -4  -7   0    1.10    1.50
   4  -7   0    4.00    1.40
   4  -7   0    1.30    1.30
   4  -7   0    2.30    1.50
  -4  -7   0    3.10    1.70
  -4  -7   0    1.80    1.50
   4  -7   0    1.50    1.00
  -4  -7   0    2.00    1.20
  -4   7  -1    0.40    1.50
  -4   7  -1    0.10    1.10
   4   7   1    1.50    1.30
  -4   7  -1    1.30    1.00
   4   7   1   -0.30    1.50
   4   7   1    0.70    1.60
  -4   7  -1    1.10    1.50
   4  -7   1   -0.10    1.30
   4  -7   1    1.10    1.30
  -4  -7  -1    1.30    1.40
  -4  -7  -1    0.60    1.30
   4  -7   1    2.20    1.60
  -4  -7  -1    1.60    1.70
   4  -7   1    0.00    0.90
   4   7   2   65.49    4.20
   4   7   2   74.59    3.60
  -4   7  -2   74.59    4.00
  -4   7  -2   71.79    3.60
  -4   7  -2   73.99    4.50
  -4   7  -2   68.59    3.60
  -4  -7  -2   72.79    4.20
   4  -7   2   76.39    4.10
   4  -7   2   73.49    3.60
  -4  -7  -2   75.09    3.60
   4  -7   2   74.49    4.10
  -4  -7  -2   68.89    4.50
   4  -7   2   79.29    3.80
  -4   7  -3   34.40    3.10
   4   7   3   33.60    2.50
   4   7   3   30.60    3.20
  -4   7  -3   34.60    3.50
  -4   7  -3   30.40    2.50
  -4   7  -3   33.50    2.70
   4  -7   3   31.00    2.50
   4  -7   3   33.50    3.00
  -4  -7  -3   34.60    3.70
   4  -7   3   32.30    2.90
  -4  -7  -3   28.80    2.60
  -4  -7  -3   32.00    3.10
  -4   7  -4   84.99    5.30
   4   7   4   85.09    3.90
  -4   7  -4   81.89    4.30
  -4   7  -4   87.89    4.30
  -4   7  -4   82.69    4.10
   4   7   4   80.19    4.80
  -4  -7  -4   81.39    5.40
  -4  -7  -4   80.39    4.80
   4  -7   4   77.59    4.20
  -4  -7  -4   88.09    7.40
   4  -7   4   81.59    4.20
  -4  -7  -4   79.19    4.00
   4  -7   4   79.09    4.10
  -4   7  -5    2.50    1.50
   4   7   5    1.40    1.30
   4   7   5   -0.10    1.40
   4   7   5    0.50    2.20
  -4   7  -5    1.10    1.40
   4  -7   5    1.30    1.20
  -4  -7  -5    4.20    2.30
  -4  -7  -5    0.40    2.00
   4  -7   5    1.60    1.50
  -4  -7  -5   -0.50    1.60
   4  -7   5    2.50    1.70
  -4  -7  -5    0.90    2.00
  -4   7  -6   25.50    3.10
   4   7   6   26.70    2.30
  -4   7  -6   19.40    3.40
  -4   7  -6   24.60    2.80
   4   7   6   24.20    3.60
  -4   7  -6   27.10    2.80
   4   7   6   22.00    2.10
   4  -7   6   28.20    3.10
  -4  -7  -6   23.00    3.00
  -4  -7  -6   25.90    2.90
  -4  -7  -6   19.60    2.60
   4  -7   6   28.10    2.80
  -4  -7  -6   21.40    3.50
   4  -7   6   21.70    2.70
  -4  -7  -6   26.10    3.20
  -4   7  -7    9.40    2.80
  -4   7  -7    4.60    1.80
  -4   7  -7    6.40    1.90
  -4   7  -7    9.10    2.00
   4   7   7    5.00    3.00
   4  -7   7    5.10    2.10
  -4  -7  -7   10.30    2.60
  -4  -7  -7    4.70    1.80
  -4  -7  -7    6.30    2.00
  -4  -7  -7    7.90    2.20
   4  -7   7   10.10    2.00
  -4   7  -8    2.50    2.20
  -4   7  -8    0.20    1.60
  -4   7  -8    0.10    1.50
  -4  -7  -8    3.20    1.90
  -4  -7  -8    4.40    2.10
  -4  -7  -8    0.50    2.00
   4   8  -8   -2.60    1.40
   4   8  -8   -0.50    2.70
   4   8  -8    0.00    1.00
   4  -8  -8    0.80    1.70
   4  -8  -8    2.90    1.60
   4   8  -7    0.10    1.40
   4   8  -7   -1.00    2.20
   4   8  -7    0.30    0.90
   4  -8  -7   -2.50    1.60
   4  -8  -7    1.80    1.90
   4  -8  -7    2.30    1.70
  -4  -8   7    2.80    1.00
   4   8  -6    8.80    3.20
   4   8  -6   10.50    1.80
   4   8  -6   11.30    1.30
   4  -8  -6   14.40    2.10
   4  -8  -6   16.00    2.60
  -4  -8   6   18.40    3.50
  -4  -8   6   17.50    2.30
  -4  -8   6   14.00    2.00
   4  -8  -6   16.40    2.50
   4  -8  -6   17.80    2.80
  -4   8   5    0.40    1.10
   4   8  -5    1.00    1.30
   4   8  -5    0.10    2.00
   4   8  -5   -0.60    1.60
  -4   8   5   -0.20    1.30
  -4  -8   5    1.50    1.50
  -4  -8   5    0.20    2.00
  -4  -8   5    1.60    0.70
   4  -8  -5    0.30    1.40
   4  -8  -5   -0.70    1.70
   4  -8  -5    1.20    1.50
   4   8  -4    5.90    2.00
  -4   8   4    4.60    1.50
   4   8  -4    4.80    2.30
  -4   8   4    4.50    1.40
   4   8  -4    3.90    1.60
  -4   8   4    5.50    2.10
  -4  -8   4    5.20    0.80
   4  -8  -4    5.30    2.10
  -4  -8   4    7.20    2.00
   4  -8  -4    4.70    1.70
  -4  -8   4    7.40    4.40
  -4  -8   4    4.80    1.60
   4  -8  -4    4.80    1.50
   4  -8  -4    4.10    1.80
   4   8  -3   15.40    2.40
   4   8  -3   19.10    3.00
  -4   8   3   16.90    3.00
  -4   8   3   16.60    2.00
  -4   8   3   14.30    2.50
  -4   8   3   14.60    1.90
   4   8  -3   21.80    2.30
  -4  -8   3   17.00    2.40
  -4  -8   3   17.20    2.60
  -4  -8   3   14.00    1.30
   4  -8  -3   12.20    2.10
  -4  -8   3   16.70    2.80
   4  -8  -3   14.80    2.00
   4  -8  -3   15.80    2.70
   4  -8  -3   14.90    2.70
   4   8  -2  139.59    5.30
   4   8  -2  143.99    6.40
  -4   8   2  131.39    5.10
  -4   8   2  141.09    6.00
   4   8  -2  135.29    5.80
  -4   8   2  138.79    5.10
  -4   8   2  146.99    5.50
   4  -8  -2  136.69    5.90
  -4  -8   2  135.29    6.30
  -4  -8   2  139.69    5.80
  -4  -8   2  141.49    4.40
  -4  -8   2  135.59    5.70
   4  -8  -2  144.69    5.30
   4  -8  -2  146.69    6.10
   4  -8  -2  148.49    5.70
   4  -8  -2  136.99    5.50
  -4   8   1    7.00    1.60
   4   8  -1    3.10    1.70
   4   8  -1    9.00    1.70
   4   8  -1    9.20    2.30
  -4   8   1    8.00    1.80
  -4   8   1    6.60    1.60
  -4   8   1   10.50    2.10
   4  -8  -1    5.90    1.60
  -4  -8   1    8.20    1.60
  -4  -8   1    5.90    1.00
  -4  -8   1    6.90    2.00
   4  -8  -1    6.80    2.00
   4  -8  -1    6.60    1.80
   4  -8  -1    8.40    2.10
  -4  -8   1    7.10    2.10
   4  -8  -1    4.60    1.30
  -4  -8   1    8.00    2.00
  -4   8   0  115.69    4.80
  -4   8   0  104.79    4.90
  -4   8   0  114.69    5.30
   4   8   0  105.29    5.20
   4   8   0  116.69    5.50
   4   8   0  115.99    4.60
   4  -8   0  108.49    4.80
  -4  -8   0  103.59    5.40
   4  -8   0  112.39    4.70
   4  -8   0  104.39    5.00
  -4  -8   0  115.49    4.60
  -4  -8   0  108.49    5.30
  -4  -8   0  107.59    5.20
   4  -8   0  107.09    5.10
   4  -8   0  115.59    5.30
  -4   8  -1   29.20    3.10
  -4   8  -1   28.60    3.00
   4   8   1   28.40    3.30
  -4   8  -1   30.10    2.70
   4   8   1   31.80    3.30
  -4   8  -1   31.50    2.60
   4   8   1   30.90    2.60
   4  -8   1   29.50    2.90
  -4  -8  -1   29.40    3.10
   4  -8   1   25.80    3.20
  -4  -8  -1   28.00    3.50
  -4  -8  -1   28.50    3.00
   4  -8   1   27.90    2.80
  -4  -8  -1   33.20    2.70
   4  -8   1   28.40    2.50
  -4   8  -2   85.19    4.00
   4   8   2   73.99    3.80
  -4   8  -2   78.09    4.40
   4   8   2   77.59    4.70
  -4   8  -2   77.59    4.70
  -4   8  -2   76.19    4.00
  -4  -8  -2   82.19    4.00
   4  -8   2   76.39    4.30
  -4  -8  -2   80.19    5.10
   4  -8   2   74.19    3.80
   4  -8   2   79.19    3.90
  -4  -8  -2   80.39    4.60
   4  -8   2   74.89    4.20
  -4  -8  -2   72.89    4.50
  -4   8  -3   54.29    3.40
  -4   8  -3   59.59    4.70
   4   8   3   64.39    4.40
  -4   8  -3   63.99    3.70
   4   8   3   61.59    3.60
  -4   8  -3   58.09    3.90
  -4  -8  -3   59.69    4.10
  -4  -8  -3   59.19    4.90
  -4  -8  -3   68.59    4.40
   4  -8   3   57.89    3.90
   4  -8   3   57.39    3.50
  -4  -8  -3   57.09    3.60
  -4   8  -4  105.59    5.20
  -4   8  -4   97.49    6.00
   4   8   4  102.69    4.50
  -4   8  -4  105.19    5.00
  -4   8  -4   98.79    4.60
   4   8   4   97.49    5.50
   4   8   4  101.29    4.50
  -4  -8  -4   97.79    5.30
  -4  -8  -4   99.49    5.50
   4  -8   4   91.99    5.00
   4  -8   4   96.89    4.70
  -4  -8  -4  100.99    6.10
   4  -8   4  105.09    5.00
  -4  -8  -4   90.89    4.60
  -4   8  -5   62.69    4.20
   4   8   5   65.79    3.70
  -4   8  -5   63.39    5.30
   4   8   5   62.99    3.50
   4   8   5   69.39    4.80
  -4   8  -5   63.09    4.10
   4  -8   5   62.39    3.90
  -4  -8  -5   60.99    3.90
  -4  -8  -5   61.19    5.60
  -4  -8  -5   60.79    4.50
   4  -8   5   62.29    5.80
  -4  -8  -5   66.19    4.60
   4  -8   5   62.99    4.00
  -4   8  -6    7.40    1.90
  -4   8  -6    7.20    1.90
   4   8   6    8.20    1.60
  -4   8  -6    6.50    3.60
   4   8   6    6.00    2.80
   4   8   6    8.80    1.70
   4  -8   6    4.90    2.10
  -4  -8  -6    6.70    3.10
  -4  -8  -6    9.20    3.70
   4  -8   6    6.90    1.80
  -4  -8  -6    3.40    1.80
   4  -8   6    7.00    1.80
  -4  -8  -6    7.40    2.60
  -4   8  -7    7.80    2.40
  -4   8  -7    6.00    2.10
  -4   8  -7    9.40    2.80
  -4   8  -7    9.40    2.00
   4   8   7    2.50    3.20
   4  -8   7    5.70    2.20
  -4  -8  -7   16.30    3.70
   4  -8   7   10.70    2.00
  -4  -8  -7   13.20    2.40
  -4  -8  -7    9.10    2.70
  -4  -8  -7    6.50    2.40
  -4  -8  -7    7.20    2.00
  -4   8  -8    4.40    2.50
  -4   8  -8    2.40    1.50
   4  -8   8    5.00    1.70
  -4  -8  -8    1.50    1.60
  -4  -8  -8    5.90    1.70
   4   9  -8   -3.00    1.50
   4   9  -7    3.80    2.90
   4   9  -7    8.50    2.00
   4  -9  -7    8.10    2.40
   4  -9  -7   10.00    2.30
   4  -9  -7    8.40    2.20
   4   9  -6    0.00    2.40
  -4   9   6    2.70    0.90
   4   9  -6    1.10    1.50
   4  -9  -6    3.90    2.10
   4  -9  -6    0.40    1.80
  -4  -9   6    4.40    1.70
   4  -9  -6    2.10    1.70
  -4  -9   6   10.10    3.40
  -4  -9   6    6.70    2.00
  -4   9   5   14.30    1.70
   4   9  -5   18.00    2.30
   4   9  -5   21.30    2.80
  -4   9   5   21.10    2.80
   4   9  -5   19.90    5.60
   4  -9  -5   15.90    2.70
   4  -9  -5   17.40    2.60
  -4  -9   5   22.30    2.90
  -4  -9   5   20.80    1.60
   4  -9  -5   19.00    2.30
  -4  -9   5   18.00    2.50
   4  -9  -5   21.40    3.30
   4   9  -4    1.90    2.20
   4   9  -4    2.90    1.60
  -4   9   4    3.20    1.60
  -4   9   4    3.20    2.20
   4   9  -4    3.70    2.10
  -4   9   4    1.90    1.40
   4  -9  -4    1.80    2.00
   4  -9  -4    2.40    1.70
  -4  -9   4    4.80    2.60
  -4  -9   4    5.40    1.90
  -4  -9   4    2.80    0.80
   4  -9  -4    2.30    2.10
   4  -9  -4    3.10    1.70
  -4  -9   4    2.70    1.90
  -4   9   3    0.20    1.30
   4   9  -3   -0.30    1.60
  -4   9   3    2.00    1.90
   4   9  -3    0.20    2.00
  -4   9   3   -1.10    1.50
  -4   9   3    0.10    1.20
   4   9  -3    1.00    2.00
  -4  -9   3    2.00    2.20
   4  -9  -3    1.30    1.60
  -4  -9   3   -0.70    1.50
  -4  -9   3   -0.60    0.60
  -4  -9   3    1.40    1.70
   4  -9  -3    0.60    1.80
   4  -9  -3    0.20    1.80
   4  -9  -3    0.90    1.40
  -4   9   2    9.10    1.70
   4   9  -2   14.70    3.30
  -4   9   2   13.70    3.10
  -4   9   2   13.20    2.20
  -4   9   2   10.70    1.90
   4   9  -2   12.00    2.50
   4   9  -2   13.00    2.10
   4  -9  -2   10.50    2.60
  -4  -9   2   12.40    2.40
  -4  -9   2   10.10    1.20
  -4  -9   2   15.20    2.60
  -4  -9   2   18.00    3.50
   4  -9  -2   13.00    2.70
   4  -9  -2   10.60    2.10
   4  -9  -2    8.30    2.10
   4  -9  -2   16.60    2.80
   4   9  -1    9.10    2.40
  -4   9   1    4.60    2.10
   4   9  -1    4.30    1.60
   4   9  -1    4.50    2.00
  -4   9   1    7.30    1.70
  -4   9   1    6.40    1.70
  -4   9   1    5.00    1.60
  -4  -9   1    7.30    2.20
  -4  -9   1    5.30    2.00
  -4  -9   1    3.30    2.00
   4  -9  -1    7.00    2.20
   4  -9  -1    5.60    2.00
  -4  -9   1    5.30    1.10
   4  -9  -1    4.80    1.40
  -4  -9   1    4.90    1.40
   4  -9  -1    4.80    1.80
   4  -9  -1    6.80    2.10
  -4   9   0   83.59    4.50
   4   9   0   74.59    4.70
  -4   9   0   78.39    4.70
  -4   9   0   78.59    4.20
   4   9   0   73.09    4.70
   4   9   0   79.19    4.00
  -4  -9   0   76.29    4.00
  -4  -9   0   80.39    5.00
  -4  -9   0   77.39    4.60
   4  -9   0   77.39    4.00
   4  -9   0   83.59    4.30
  -4  -9   0   75.49    4.60
   4  -9   0   82.79    4.50
   4  -9   0   85.89    4.80
   4  -9   0   75.09    4.60
  -4   9  -1   84.19    4.30
   4   9   1   89.39    5.20
   4   9   1   83.69    4.20
   4   9   1   80.49    5.00
  -4   9  -1   91.29    5.00
  -4   9  -1   85.59    4.90
  -4  -9  -1   86.59    5.00
   4  -9   1   86.49    5.20
   4  -9   1   86.49    4.70
  -4  -9  -1   88.49    4.20
  -4  -9  -1   82.59    5.30
   4  -9   1   83.39    4.80
   4  -9   1   85.39    4.40
  -4  -9  -1   84.89    5.00
   4  -9   1   85.69    4.20
  -4   9  -2   31.30    2.90
   4   9   2   31.60    2.90
   4   9   2   32.90    3.80
  -4   9  -2   34.20    3.40
  -4   9  -2   28.70    3.70
  -4   9  -2   38.70    3.10
   4  -9   2   31.50    3.10
  -4  -9  -2   34.80    3.10
   4  -9   2   38.00    2.90
  -4  -9  -2   35.30    3.60
  -4  -9  -2   44.70    6.00
   4  -9   2   38.10    3.50
  -4  -9  -2   36.30    3.60
  -4   9  -3   24.50    3.10
   4   9   3   23.60    5.80
  -4   9  -3   30.50    3.80
  -4   9  -3   27.50    2.90
   4   9   3   29.20    2.80
   4  -9   3   24.70    2.70
   4  -9   3   27.40    3.00
  -4  -9  -3   24.20    3.50
   4  -9   3   24.70    3.10
  -4  -9  -3   31.00    3.60
  -4  -9  -3   29.50    3.20
  -4  -9  -3   31.20    3.40
   4   9   4   18.70    3.50
  -4   9  -4   14.70    2.20
   4   9   4   14.70    2.30
   4   9   4   18.30    2.50
  -4   9  -4   17.50    2.40
  -4  -9  -4   21.30    3.20
   4  -9   4   13.40    2.00
  -4  -9  -4   21.20    3.40
   4  -9   4   17.90    2.70
  -4  -9  -4   13.70    3.30
  -4  -9  -4   16.40    2.50
   4  -9   4   14.60    2.80
  -4   9  -5    3.00    2.40
  -4   9  -5    6.10    2.30
   4   9   5    2.00    1.70
   4   9   5    4.40    2.80
  -4   9  -5    5.90    1.90
   4   9   5    4.90    1.80
  -4   9  -5    0.40    1.40
   4  -9   5    3.90    1.60
   4  -9   5    4.50    1.90
  -4  -9  -5    3.80    2.30
  -4  -9  -5    1.80    2.60
  -4  -9  -5    3.00    2.00
  -4  -9  -5    4.20    2.40
  -4   9  -6    1.00    1.60
  -4   9  -6    0.30    1.80
   4   9   6   -3.80    2.60
   4   9   6    0.60    1.50
  -4   9  -6    1.90    2.50
  -4   9  -6   -0.30    1.50
   4   9   6    0.80    1.40
  -4  -9  -6   -0.90    2.70
   4  -9   6    1.20    1.70
  -4  -9  -6    0.60    2.10
  -4  -9  -6    0.30    2.30
  -4  -9  -6    3.80    2.00
   4  -9   6    0.50    1.30
   4  -9   6    0.00    1.90
  -4   9  -7    8.80    2.30
  -4   9  -7   14.00    2.40
   4   9   7   16.40    1.90
  -4   9  -7   12.70    3.50
  -4   9  -7    7.20    2.20
   4   9   7    6.20    3.80
   4   9   7   10.00    1.40
  -4  -9  -7   15.00    4.20
   4  -9   7    4.90    2.40
  -4  -9  -7   12.30    2.90
  -4  -9  -7   13.90    2.60
  -4  -9  -7    5.70    2.50
   4  -9   7   11.60    2.20
  -4  -9  -7    9.70    2.10
   4  10  -7   -2.60    1.60
  -4 -10   7    7.30    1.90
   4 -10  -7   -0.70    1.90
   4 -10  -7    2.00    1.90
  -4 -10   7    2.60    1.40
   4  10  -6    4.20    1.80
   4  10  -6   -3.70    2.40
  -4  10   6    1.10    1.30
  -4  10   6    2.00    1.10
  -4 -10   6    0.90    1.50
  -4 -10   6    0.90    0.80
   4 -10  -6   -1.10    1.80
  -4 -10   6    8.40    3.10
  -4 -10   6    4.30    2.00
   4 -10  -6    1.20    2.10
   4 -10  -6    0.50    1.70
  -4  10   5   19.00    2.20
   4  10  -5   13.30    3.20
  -4  10   5   23.10    3.40
  -4  10   5   10.90    1.80
   4  10  -5   21.20    3.10
   4  10  -5   16.60    2.40
  -4 -10   5   25.30    4.60
   4 -10  -5   16.90    2.60
   4 -10  -5   16.20    2.90
  -4 -10   5   17.80    2.90
  -4 -10   5   16.00    1.70
  -4 -10   5   17.70    2.70
   4 -10  -5   16.40    3.10
  -4  10   4    0.20    1.50
   4  10  -4   -0.80    1.80
   4  10  -4   -1.40    1.60
  -4  10   4   -0.50    2.00
  -4  10   4   -0.30    1.30
   4  10  -4    1.50    2.40
  -4 -10   4    1.70    2.50
   4 -10  -4    0.50    1.90
  -4 -10   4    0.20    1.70
   4 -10  -4   -0.90    1.80
  -4 -10   4   -0.40    0.70
   4 -10  -4    0.30    1.70
   4 -10  -4   -0.40    1.80
   4  10  -3   -1.10    1.50
  -4  10   3    0.60    1.70
  -4  10   3    0.90    1.40
   4  10  -3    1.60    2.10
  -4  10   3    2.10    2.10
   4  10  -3   -0.30    2.00
  -4  10   3   -0.40    1.30
   4 -10  -3    0.80    1.90
   4 -10  -3    1.40    1.80
   4 -10  -3   -0.30    1.70
  -4 -10   3   -1.70    1.50
   4 -10  -3    1.70    2.00
  -4 -10   3    1.00    1.90
  -4 -10   3   -2.20    1.90
  -4 -10   3    0.70    0.80
   4 -10  -3   -0.70    1.30
   4  10  -2   45.40    4.00
   4  10  -2   38.70    3.20
  -4  10   2   39.60    3.10
  -4  10   2   37.70    3.70
  -4  10   2   36.30    3.20
   4  10  -2   40.80    4.40
   4 -10  -2   40.30    3.70
   4 -10  -2   38.90    3.80
  -4 -10   2   41.40    3.60
   4 -10  -2   38.00    3.50
   4 -10  -2   38.20    3.80
  -4 -10   2   39.90    3.60
  -4 -10   2   37.70    4.60
   4 -10  -2   34.80    3.40
  -4 -10   2   39.70    2.40
  -4  10   1  166.58    6.60
  -4  10   1  171.18    7.40
   4  10  -1  170.98    6.40
  -4  10   1  170.38    6.40
   4  10  -1  165.98    7.50
  -4  10   1  165.88    6.70
   4  10  -1  158.78    7.20
  -4 -10   1  174.68    7.50
   4 -10  -1  173.68    7.00
  -4 -10   1  164.38    7.70
   4 -10  -1  168.98    7.40
  -4 -10   1  164.58    5.70
   4 -10  -1  170.18    7.00
  -4 -10   1  164.18    7.20
   4 -10  -1  167.78    7.20
   4 -10  -1  172.18    6.60
   4  10   0  199.88    7.30
  -4  10   0  207.98    7.90
  -4  10   0  201.38    7.30
   4  10   0  197.18    8.30
  -4  10   0  199.28    7.50
  -4  10   0  201.58    8.20
   4  10   0  195.98    8.20
  -4 -10   0  200.28    8.50
   4 -10   0  208.68    8.20
   4 -10   0  213.48    8.40
   4 -10   0  196.78    8.00
  -4 -10   0  199.38    8.20
   4 -10   0  222.98    7.80
  -4 -10   0  212.88    8.30
   4 -10   0  207.88    7.50
  -4  10  -1  176.28    6.80
   4  10   1  173.88    6.50
  -4  10  -1  172.78    7.40
   4  10   1  176.38    7.70
  -4  10  -1  177.38    7.50
   4  10   1  163.58    7.50
   4 -10   1  168.18    6.50
  -4 -10  -1  169.18    7.50
   4 -10   1  178.28    7.50
   4 -10   1  167.58    7.60
   4 -10   1  171.38    7.20
  -4 -10  -1  165.68    7.80
  -4 -10  -1  175.98    6.70
  -4 -10  -1  176.18    7.60
  -4  10  -2    6.50    1.70
  -4  10  -2    7.20    2.10
  -4  10  -2    5.90    2.30
   4  10   2    8.40    2.20
   4  10   2   10.00    3.10
  -4  10  -2   11.60    2.70
  -4 -10  -2   10.00    2.80
   4 -10   2    7.50    1.70
  -4 -10  -2    8.40    2.10
   4 -10   2    7.00    2.20
  -4 -10  -2    8.90    2.70
  -4 -10  -2    8.70    3.00
  -4  10  -3    4.10    2.10
  -4  10  -3    5.40    1.70
   4  10   3    3.80    1.90
   4  10   3    1.70    1.70
   4  10   3    2.60    2.70
  -4  10  -3    4.40    2.30
  -4  10  -3    2.40    1.60
  -4 -10  -3    4.20    2.30
  -4 -10  -3    3.80    1.80
  -4 -10  -3   -0.10    2.50
   4 -10   3    5.60    1.70
   4 -10   3    2.00    2.10
   4 -10   3    3.10    1.90
  -4 -10  -3    6.70    2.70
  -4  10  -4   30.70    3.00
   4  10   4   30.80    3.10
  -4  10  -4   27.50    3.50
   4  10   4   33.50    4.60
   4  10   4   37.20    3.40
  -4  10  -4   28.70    4.30
   4 -10   4   32.40    3.80
  -4 -10  -4   33.50    3.90
  -4 -10  -4   28.10    3.30
   4 -10   4   28.90    3.10
   4 -10   4   30.70    3.10
  -4 -10  -4   30.40    3.60
  -4 -10  -4   26.40    4.00
  -4  10  -5    6.30    1.90
   4  10   5    9.90    2.20
  -4  10  -5    6.60    1.80
  -4  10  -5    4.40    2.80
   4  10   5    4.10    1.90
  -4  10  -5    7.10    2.50
   4  10   5    3.90    3.30
   4 -10   5    8.30    2.30
  -4 -10  -5    3.20    2.00
  -4 -10  -5    6.00    2.80
   4 -10   5    4.50    2.30
  -4 -10  -5    4.50    3.40
   4 -10   5    5.90    1.80
   4  10   6    9.60    1.90
   4  10   6   10.20    3.80
   4  10   6    8.60    2.10
  -4  10  -6    9.90    2.20
  -4  10  -6    7.90    2.30
  -4  10  -6   10.50    3.20
  -4 -10  -6    4.30    2.20
  -4 -10  -6    9.20    2.50
  -4 -10  -6    8.20    4.60
   4 -10   6   10.10    2.10
  -4 -10  -6    8.60    4.10
   4 -10   6   12.80    2.60
   4 -10   6    6.40    2.40
   4  10   7    0.00    1.30
  -4  10  -7    1.70    3.40
   4  10   7    4.00    1.40
  -4  10  -7   -0.80    1.60
  -4  10  -7    0.50    1.60
  -4 -10  -7   -2.50    2.30
  -4 -10  -7   10.80    5.90
   4 -10   7   -4.20    2.00
  -4 -10  -7   -8.70    2.80
   4  11  -7   28.00    3.20
   4  11  -7   25.80    4.90
   4  11  -7   22.50    3.00
   4 -11  -7   34.50    3.70
   4 -11  -7   26.00    4.40
   4 -11  -7   26.40    3.70
   4  11  -6   23.50    3.20
  -4  11   6   22.90    2.40
  -4  11   6   27.20    2.40
  -4 -11   6   30.90    3.40
  -4 -11   6   27.10    2.00
   4 -11  -6   26.50    3.20
   4 -11  -6   21.80    3.50
  -4 -11   6   27.00    3.10
   4 -11  -6   23.90    3.60
  -4  11   5  162.08    6.00
   4  11  -5  143.39    9.00
  -4  11   5  172.28    7.60
   4  11  -5  157.58    7.10
   4 -11  -5  151.98    7.40
  -4 -11   5  169.28    5.50
   4 -11  -5  158.88    7.50
   4 -11  -5  180.38    7.10
  -4 -11   5  155.58    6.70
  -4 -11   5  179.18    9.10
  -4  11   4   25.60    3.90
  -4  11   4   24.10    2.80
   4  11  -4   17.90    3.70
  -4  11   4   18.80    2.50
   4  11  -4   19.40    3.10
   4  11  -4   22.30    3.40
   4 -11  -4   22.70    3.60
  -4 -11   4   25.20    3.40
  -4 -11   4   29.00    4.50
   4 -11  -4   23.20    3.50
   4 -11  -4   24.60    3.20
  -4 -11   4   20.90    1.90
  -4 -11   4   20.30    3.20
   4  11  -3   -2.30    2.50
   4  11  -3    0.70    1.90
   4  11  -3    2.90    2.30
  -4  11   3    1.90    1.80
  -4  11   3    2.40    1.90
  -4  11   3    0.40    1.40
  -4  11   3   -0.40    2.10
  -4 -11   3    0.70    1.80
   4 -11  -3   -0.10    2.20
   4 -11  -3    1.30    1.90
  -4 -11   3    0.70    2.10
  -4 -11   3    1.90    2.80
   4 -11  -3    2.80    1.70
  -4 -11   3    1.50    0.90
   4 -11  -3   -0.10    2.10
   4  11  -2   48.90    4.50
  -4  11   2   57.19    4.50
  -4  11   2   51.99    3.60
  -4  11   2   53.39    3.90
  -4  11   2   51.99    3.80
   4  11  -2   53.29    3.80
   4 -11  -2   49.40    3.90
   4 -11  -2   53.69    4.50
  -4 -11   2   53.79    3.00
   4 -11  -2   55.69    4.50
   4 -11  -2   50.09    4.40
  -4 -11   2   52.79    5.30
  -4 -11   2   51.79    4.20
  -4 -11   2   50.39    4.10
  -4  11   1   78.29    4.50
  -4  11   1   75.89    5.10
   4  11  -1   72.89    5.20
   4  11  -1   68.39    5.10
  -4  11   1   68.09    4.20
   4  11  -1   74.89    4.30
  -4  11   1   74.69    4.60
   4 -11  -1   72.39    5.00
  -4 -11   1   76.89    5.00
   4 -11  -1   74.49    5.00
   4 -11  -1   70.39    4.30
   4 -11  -1   67.89    5.10
  -4 -11   1   74.69    3.70
  -4 -11   1   69.09    5.90
  -4 -11   1   69.69    4.80
  -4  11   0   23.20    2.80
   4  11   0   29.40    4.10
   4  11   0   23.90    3.00
  -4  11   0   27.60    3.80
   4  11   0   19.10    3.10
  -4  11   0   22.00    3.00
  -4  11   0   27.90    3.10
   4 -11   0   27.40    3.70
   4 -11   0   21.50    3.30
  -4 -11   0   24.50    3.40
  -4 -11   0   24.70    3.80
   4 -11   0   16.60    2.30
   4 -11   0   27.40    3.80
  -4 -11   0   18.50    2.50
  -4 -11   0   22.40    3.60
  -4  11  -1   17.50    3.20
  -4  11  -1   13.20    2.90
   4  11   1   10.50    2.30
   4  11   1   17.80    3.60
  -4  11  -1   10.60    2.40
   4  11   1    8.80    2.50
  -4  11  -1   10.10    2.20
   4 -11   1   13.10    2.70
   4 -11   1   14.80    3.10
  -4 -11  -1   13.40    3.10
   4 -11   1   14.10    3.20
  -4 -11  -1   12.20    2.30
   4 -11   1   11.00    2.00
  -4 -11  -1    9.40    2.90
  -4 -11  -1   16.90    3.30
  -4  11  -2    1.80    2.10
   4  11   2    0.20    1.60
  -4  11  -2    2.30    1.80
   4  11   2    1.00    1.80
   4  11   2    1.80    3.30
  -4  11  -2    2.60    2.30
   4 -11   2    2.20    2.10
  -4 -11  -2    2.60    2.40
  -4 -11  -2    1.40    1.80
   4 -11   2    0.50    1.30
   4 -11   2    1.70    2.20
  -4 -11  -2   -2.40    2.70
  -4 -11  -2    0.60    2.30
   4  11   3   -1.30    2.50
  -4  11  -3   -0.70    2.00
  -4  11  -3   -1.10    1.80
   4  11   3    0.70    1.60
   4  11   3    0.00    1.90
  -4  11  -3    1.00    1.60
  -4  11  -3   -0.20    2.00
  -4 -11  -3   -4.50    1.90
  -4 -11  -3    0.80    2.10
  -4 -11  -3   -1.20    1.60
   4 -11   3    0.80    1.40
  -4 -11  -3   -0.60    2.80
   4 -11   3   -1.90    1.90
   4 -11   3    0.50    1.70
  -4  11  -4    4.70    1.90
   4  11   4    5.70    2.10
   4  11   4    7.30    3.40
  -4  11  -4    7.30    3.00
  -4  11  -4    9.50    3.70
  -4  11  -4    6.30    2.10
   4  11   4    5.30    2.10
  -4 -11  -4    8.10    2.90
   4 -11   4    6.50    1.80
   4 -11   4    6.70    2.40
   4 -11   4    3.20    2.50
  -4 -11  -4    5.50    2.20
  -4 -11  -4    5.70    2.50
  -4 -11  -4    3.10    3.40
   4  11   5    4.00    3.70
   4  11   5    7.30    2.10
  -4  11  -5    7.00    2.40
  -4  11  -5    7.90    3.10
  -4  11  -5    6.20    2.00
  -4  11  -5    4.30    1.80
   4  11   5    7.30    2.10
  -4 -11  -5    8.90    2.60
  -4 -11  -5    5.70    2.20
  -4 -11  -5    7.00    2.80
   4 -11   5    9.20    2.80
   4 -11   5    5.30    1.70
  -4 -11  -5    3.20    3.80
   4 -11   5    4.70    2.50
   4  11   6    1.50    4.10
  -4  11  -6    9.20    2.30
   4  11   6    5.80    1.90
   4  11   6    8.80    2.10
  -4  11  -6    6.20    3.10
  -4  11  -6   10.50    2.70
  -4  11  -6    7.90    2.20
  -4 -11  -6   12.90    3.00
  -4 -11  -6    3.50    4.90
   4 -11   6    6.20    2.50
   4 -11   6   13.30    2.60
  -4 -11  -6    9.10    3.30
   4 -11   6    9.60    2.10
  -4  12   6   17.00    2.20
   4  12  -6   13.50    2.50
  -4  12   6   17.90    2.20
  -4 -12   6   18.50    1.90
   4 -12  -6   14.70    3.20
   4 -12  -6   15.00    3.30
  -4 -12   6   17.30    2.80
  -4  12   5   -1.20    1.60
  -4  12   5    4.70    1.80
   4  12  -5    3.20    2.10
   4  12  -5   -0.30    2.80
   4  12  -5    0.20    2.10
  -4 -12   5    1.70    2.20
  -4 -12   5    3.50    1.00
   4 -12  -5    1.00    2.10
  -4 -12   5    3.00    2.10
  -4 -12   5   13.10    5.70
   4 -12  -5    0.40    2.10
   4 -12  -5    2.70    2.60
  -4  12   4    2.90    2.50
   4  12  -4    3.60    2.50
   4  12  -4    1.70    1.80
  -4  12   4    1.20    1.90
   4  12  -4    1.40    2.60
  -4  12   4    2.00    1.70
   4 -12  -4    1.30    2.20
  -4 -12   4    2.60    1.00
   4 -12  -4    0.40    2.30
  -4 -12   4    7.00    3.30
   4 -12  -4    1.20    2.00
  -4 -12   4    1.70    2.20
  -4 -12   4    4.90    2.40
  -4  12   3    3.40    1.90
   4  12  -3   -0.50    2.40
  -4  12   3    1.40    1.50
  -4  12   3    1.70    2.10
   4  12  -3    0.30    1.80
   4  12  -3    0.40    2.50
   4 -12  -3   -1.80    2.00
   4 -12  -3   -1.90    1.60
   4 -12  -3   -0.20    2.10
  -4 -12   3    1.20    1.90
  -4 -12   3   -1.00    2.60
  -4 -12   3   -1.20    0.90
   4 -12  -3   -1.30    2.10
  -4 -12   3   -0.20    1.90
  -4  12   2    0.20    1.50
  -4  12   2    2.30    1.90
  -4  12   2    0.60    2.10
  -4  12   2    2.30    1.80
   4  12  -2    0.40    2.70
   4  12  -2    0.60    2.00
   4  12  -2    2.60    2.40
   4 -12  -2    2.10    2.40
  -4 -12   2    1.10    2.80
  -4 -12   2    3.40    3.40
   4 -12  -2    0.80    2.20
   4 -12  -2    2.00    2.20
  -4 -12   2    0.30    1.00
  -4 -12   2    0.30    2.30
   4 -12  -2    0.20    1.60
  -4  12   1   36.00    4.20
   4  12  -1   37.20    3.50
   4  12  -1   33.60    4.40
  -4  12   1   37.30    3.50
  -4  12   1   29.10    3.20
   4  12  -1   32.10    4.40
  -4  12   1   33.60    3.80
   4 -12  -1   32.70    4.00
  -4 -12   1   46.80    5.50
  -4 -12   1   31.50    3.90
   4 -12  -1   38.30    6.20
   4 -12  -1   37.30    4.00
   4 -12  -1   30.20    3.40
  -4 -12   1   32.30    2.90
  -4 -12   1   35.40    3.90
  -4  12   0   21.50    2.80
  -4  12   0   23.30    3.40
  -4  12   0   17.90    2.80
   4  12   0   22.10    3.00
   4  12   0   23.50    3.70
  -4  12   0   20.80    3.60
   4  12   0   27.50    4.30
  -4 -12   0   25.60    4.40
  -4 -12   0   20.90    3.60
   4 -12   0   26.10    3.90
   4 -12   0   18.00    3.40
   4 -12   0   20.60    2.70
  -4 -12   0   18.50    2.30
  -4 -12   0   25.60    3.80
   4  12   1   -2.40    1.80
  -4  12  -1    0.10    2.00
   4  12   1    0.90    1.60
  -4  12  -1    2.70    2.40
  -4  12  -1   -0.70    1.50
   4  12   1    0.60    1.80
   4  12   1   -1.70    2.80
  -4  12  -1   -1.20    1.50
  -4 -12  -1    1.70    2.80
   4 -12   1    3.30    2.50
   4 -12   1   -0.80    1.30
   4 -12   1    0.20    2.00
   4 -12   1   -1.60    2.00
  -4 -12  -1    0.40    2.20
  -4 -12  -1   -2.70    1.70
  -4 -12  -1   -0.90    2.60
  -4  12  -2   35.40    3.40
  -4  12  -2   32.10    4.50
  -4  12  -2   30.50    3.50
   4  12   2   27.50    3.20
   4  12   2   41.20    5.30
   4  12   2   36.70    3.50
  -4  12  -2   28.00    3.70
   4 -12   2   30.40    3.20
  -4 -12  -2   32.00    4.40
   4 -12   2   36.50    3.80
[truncated: 1,351,920 more chars]
